# Supplementary material for: An Alcohol Dehydrogenase 3 (ADH3) from Entamoeba histolytica Is Involved in the Detoxification of Toxic Aldehydes
Source: Microorganisms. 2020 Oct 19;8(10):1608. doi: 10.3390/microorganisms8101608 (PMC7594077; doi:10.3390/microorganisms8101608)
Supplement: Supplementary file 1 [file microorganisms-08-01608-s001.zip › Table S2.xlsx]

## Sheet: Sheet1
			Table S2	NGS analysis of clone B2p transfected with either plasmid pNC (control) or pNC-ehadh3b resulting in overexpression of ehadh3b.
	B2p_pNC_1	B2p_pNC_2	B2p_pNC_3	B2p_pNC_4	B2p_pNC-ehadh3b__1	B2p_pNC-ehadh3b_2	B2p_pNC-ehadh3b_3	B2p_pNC-ehadh3b_4	baseMeanA	baseMeanB	foldChange	log2FoldChange	pval	padj
EHI_088020	225.837	216.731	476.417	329.75	4113.54	3760.85	3496.09	4951.57	312.184	4080.51	13.0709	3.70828	1.19012e-37	9.42337e-34
EHI_160670	38.8904	28.5407	106.931	58.9341	600.838	1705.34	797.108	973.488	58.3241	1019.19	17.4747	4.12719	5.05839e-08	0.000200262
EHI_022490	12.2812	9.81086	12.4117	25.2575	47.6501	48.0619	62.9296	50.4772	14.9403	52.2797	3.49924	1.80704	1.36596e-06	0.00330622
EHI_144490	369.8	347.84	195.722	322.734	859.191	884.855	605.522	633.368	309.024	745.734	2.41319	1.27094	1.67023e-06	0.00330622
EHI_176590	11.5989	9.81086	36.2802	56.1277	71.4751	131.312	85.3045	97.3488	28.4544	96.3601	3.38647	1.75978	2.88163e-06	0.00456335
EHI_062960	11.5989	11.5947	6.6832	9.82235	34.993	41.196	37.7577	32.4496	9.92478	36.5991	3.68765	1.8827	1.5517e-05	0.0204773
EHI_005890	216.968	1930.06	2276.11	1460.72	155.607	96.9821	0	0	1470.97	63.1474	0.0429292	-4.5419	5.32008e-05	0.0601777
EHI_176580	7.50517	6.24328	37.235	32.2734	39.4602	75.5259	60.1327	75.7158	20.8142	62.7086	3.01278	1.5911	8.83636e-05	0.0874579
EHI_178030	73.0049	84.7302	86.8816	106.643	0	53.2114	39.1562	54.0827	87.8148	36.6126	0.416929	-1.26213	0.000141533	0.124517
EHI_087210	0.682288	0	1.90949	2.80639	5.95626	12.8737	6.99217	14.422	1.34954	10.0611	7.45517	2.89824	0.000224147	0.177479
EHI_144280	45.031	38.3516	40.0992	58.9341	110.935	115.005	92.2967	62.4955	45.604	95.1832	2.08717	1.06155	0.000318647	0.224592
EHI_176700	12.2812	11.5947	99.2932	85.5948	96.0447	201.689	166.414	150.23	52.191	153.594	2.94293	1.55725	0.000340377	0.224592
EHI_143080	123.494	111.487	114.569	96.8203	90.833	6.00774	11.1875	2.40367	111.593	27.608	0.247399	-2.01509	0.000372973	0.227169
EHI_144390	36.1613	24.9731	69.6962	102.433	122.848	108.139	135.648	100.954	58.3159	116.897	2.00455	1.00328	0.000493088	0.269573
EHI_109020	107.119	148.055	103.112	91.2075	80.4095	32.6135	57.3358	24.0367	112.373	48.5989	0.432477	-1.20931	0.000510684	0.269573
EHI_022500	30.703	12.4866	14.3211	15.4351	39.4602	54.0697	46.1483	51.679	18.2364	47.8393	2.62328	1.39137	0.000757219	0.352281
EHI_042570	0	0	0	2.80639	8.93439	1.7165	11.1875	6.00919	0.701596	6.96189	9.92293	3.31077	0.000768036	0.352281
EHI_069060	377.988	353.191	334.16	484.101	663.379	755.259	868.428	581.689	387.36	717.189	1.85148	0.888678	0.000805547	0.352281
EHI_095830	9.55204	14.2703	4.77371	14.0319	26.8032	36.0465	23.7734	27.6423	10.657	28.5663	2.68052	1.42251	0.000845331	0.352281
EHI_125170	100.296	137.352	144.166	122.078	46.9056	66.9434	78.3123	63.6974	125.973	63.9647	0.507765	-0.977768	0.00101547	0.37733
EHI_162550	108.484	151.622	87.8363	85.5948	64.0298	47.2037	46.1483	55.2845	108.384	53.1666	0.490538	-1.02756	0.00103696	0.37733
EHI_121830	15.0103	14.2703	18.1401	9.82235	35.7376	52.3532	30.7656	24.0367	14.3108	35.7233	2.49625	1.31976	0.0010484	0.37733
EHI_180130	9.55204	8.02707	5.72846	8.41916	0	0	0	4.80735	7.93168	1.20184	0.151524	-2.72238	0.00118069	0.406465
EHI_067980	18.4218	12.4866	20.0496	22.4511	29.7813	65.2269	54.539	94.9452	18.3523	61.1231	3.33055	1.73576	0.00165734	0.520565
EHI_013760	18.4218	42.811	51.5561	30.8702	14.8907	5.14949	18.1797	9.6147	35.9148	11.9586	0.332972	-1.58653	0.00170184	0.520565
EHI_023090	40.9373	74.0274	60.1488	60.3373	29.7813	26.6057	25.1718	21.6331	58.8627	25.798	0.438274	-1.1901	0.00170936	0.520565
EHI_058920	441.441	622.544	323.658	764.74	1004.37	918.326	832.069	834.075	538.096	897.211	1.66738	0.737585	0.00184649	0.541501
EHI_051880	29.3384	19.6217	14.3211	16.8383	5.21173	8.58249	6.99217	8.41286	20.0299	7.29981	0.364446	-1.45622	0.00216978	0.613582
EHI_174550	19.1041	24.9731	6.6832	49.1117	46.9056	53.2114	48.9452	46.8717	24.968	48.9835	1.96185	0.972213	0.00252966	0.678127
EHI_054480	81.8746	74.9193	56.3298	74.3692	148.162	145.044	120.265	120.184	71.8732	133.414	1.85624	0.892381	0.00256931	0.678127
EHI_009620	540.372	940.059	819.169	907.866	1310.38	1293.38	1423.61	1362.88	801.867	1347.56	1.68053	0.748918	0.00287545	0.734446
EHI_004490	616.789	708.166	708.419	861.56	1235.92	1372.34	1080.99	1008.34	723.734	1174.4	1.6227	0.698392	0.00362143	0.896079
EHI_077290	6.1406	16.0541	21.9591	11.2255	2.2336	1.7165	8.39061	3.60551	13.8448	3.98655	0.287945	-1.79613	0.0040746	0.973808
EHI_011230	10.2343	9.81086	8.59268	4.20958	0	0	6.99217	2.40367	8.21186	2.34896	0.286045	-1.80569	0.00418154	0.973808
EHI_068420	16.3749	24.0812	12.4117	15.4351	22.336	49.7784	48.9452	34.8533	17.0757	38.9782	2.28267	1.19072	0.00484357	1
EHI_174890	92.1089	90.0816	99.2932	70.1596	56.5845	41.196	33.5624	56.4864	87.9108	46.9573	0.534147	-0.904691	0.00531324	1
EHI_146150	54.5831	60.649	21.9591	74.3692	95.3002	102.99	93.6951	85.3305	52.8901	94.3289	1.78349	0.834703	0.00532088	1
EHI_131360	171.937	109.703	472.598	376.056	370.033	834.218	571.96	782.396	282.573	639.652	2.26367	1.17866	0.00538567	1
EHI_143090	24.5624	36.5678	31.5065	36.483	27.5477	6.86599	4.1953	9.6147	32.2799	12.0559	0.373481	-1.42089	0.00559669	1
EHI_131500	32.7498	33.8921	13.3664	21.0479	47.6501	61.7939	68.5233	34.8533	25.2641	53.2052	2.10596	1.07448	0.00567434	1
EHI_158940	12.9635	9.81086	4.77371	18.2415	3.72266	3.433	4.1953	0	11.4474	2.83774	0.247894	-2.0122	0.00581581	1
EHI_104950	20.4687	38.3516	32.4612	50.5149	14.8907	10.299	16.7812	20.4312	35.4491	15.6005	0.440082	-1.18415	0.00588879	1
EHI_053820	15.0103	34.784	0	29.467	46.161	31.7552	44.7499	58.89	19.8153	45.389	2.2906	1.19573	0.00610199	1
EHI_111790	251.082	181.055	146.076	223.108	408.748	296.096	362.195	288.441	200.33	338.87	1.69156	0.758353	0.00619115	1
EHI_111550	128.953	223.866	294.061	235.736	87.1103	131.312	75.5155	144.22	220.654	109.54	0.496432	-1.01033	0.00639388	1
EHI_137760	60.0414	67.7842	84.0173	37.8862	36.4821	29.1805	41.953	27.6423	62.4323	33.8145	0.541618	-0.884651	0.00658634	1
EHI_156310	30.0207	44.5948	73.5152	40.6926	102.746	56.6444	78.3123	99.7525	47.2058	84.3637	1.78715	0.837657	0.0067404	1
EHI_093770	59.3591	125.757	114.569	115.062	49.1392	53.2114	55.9374	67.3029	103.687	56.3977	0.543923	-0.878524	0.00727218	1
EHI_104510	54.5831	55.2976	52.5108	102.433	98.2783	96.9821	120.265	139.413	66.2061	113.735	1.71789	0.780636	0.00759544	1
EHI_152740	24.5624	21.4055	9.54743	29.467	44.672	54.0697	34.9609	28.8441	21.2456	40.6367	1.91271	0.935618	0.00763158	1
EHI_072740	158.291	73.1355	158.487	91.2075	201.768	223.145	234.937	197.101	120.28	214.238	1.78115	0.832813	0.00770069	1
EHI_071380	5.45831	10.7028	6.6832	1.40319	1.48907	0	0	2.40367	6.06186	0.973185	0.160542	-2.63898	0.00786757	1
EHI_152980	69.5934	60.649	34.3707	82.7884	105.724	108.139	121.664	99.7525	61.8504	108.82	1.7594	0.815087	0.00788817	1
EHI_139080	6.1406	4.45948	2.86423	9.82235	17.1243	14.5902	22.375	8.41286	5.82166	15.6256	2.68404	1.42441	0.00798015	1
EHI_172850	9.55204	4.45948	4.77371	9.82235	8.18986	24.8892	20.9765	22.8349	7.1519	19.2226	2.68777	1.42641	0.00887638	1
EHI_156330	891.069	1815.9	2006.87	2273.17	909.819	890.004	707.608	865.323	1746.75	843.189	0.482718	-1.05075	0.00893949	1
EHI_056110	4.09373	3.56759	5.72846	7.01596	0.744533	0.858249	0	0	5.10143	0.400695	0.0785456	-3.67032	0.00918759	1
EHI_073450	15.6926	11.5947	10.5022	5.61277	8.18986	0	1.39843	2.40367	10.8506	2.99799	0.276298	-1.8557	0.0092648	1
EHI_105240	21.8332	27.6488	51.5561	57.5309	18.6133	11.1572	8.39061	15.6239	39.6423	13.4463	0.33919	-1.55983	0.00927343	1
EHI_133940	10.2343	10.7028	5.72846	8.41916	2.2336	1.7165	1.39843	3.60551	8.77117	2.23851	0.255212	-1.97023	0.00959067	1
EHI_122790	55.2654	57.9733	67.7867	78.5788	35.7376	34.33	39.1562	26.4404	64.901	33.916	0.522581	-0.936274	0.00985596	1
EHI_029530	556.065	1430.6	1086.5	1206.75	493.625	596.483	434.913	615.341	1069.98	535.091	0.500095	-0.999726	0.00992809	1
EHI_128900	14.3281	8.02707	11.4569	16.8383	15.6352	29.1805	41.953	30.0459	12.6626	29.2037	2.30629	1.20558	0.010092	1
EHI_134850	4.77602	11.5947	10.5022	4.20958	2.97813	0.858249	1.39843	1.20184	7.77061	1.60916	0.207083	-2.27172	0.0103934	1
EHI_169240	21.1509	24.9731	4.77371	26.6607	29.7813	43.7707	37.7577	44.468	19.3896	38.9444	2.00852	1.00613	0.0105013	1
EHI_020310	7.50517	9.81086	12.4117	14.0319	29.0368	25.7475	27.9687	72.1102	10.9399	38.7158	3.53895	1.82332	0.0106904	1
EHI_109990	130.999	151.622	119.343	147.335	218.148	238.593	218.156	221.138	137.325	224.009	1.63123	0.705961	0.0112923	1
EHI_035750	82.5569	107.92	73.5152	75.7724	139.228	127.879	165.015	159.844	84.941	147.992	1.74229	0.800982	0.0113503	1
EHI_004550	1353.66	1749.01	1693.71	1942.02	2275.29	2642.55	2910.14	2775.04	1684.6	2650.76	1.57352	0.653998	0.0114568	1
EHI_072850	15.0103	7.13517	5.72846	18.2415	27.5477	14.5902	29.3671	31.2478	11.5289	25.6882	2.22816	1.15586	0.0115481	1
EHI_136960	83.9215	119.514	133.664	108.046	67.0079	54.9279	69.9217	64.8992	111.286	64.1892	0.576793	-0.793874	0.011805	1
EHI_155170	87.3329	131.109	128.89	144.529	65.5189	58.3609	89.4998	74.5139	122.965	71.9734	0.585315	-0.772715	0.0120255	1
EHI_194980	38.2082	39.2435	52.5108	68.7564	20.8469	23.1727	34.9609	25.2386	49.6797	26.0548	0.524455	-0.931109	0.0122507	1
EHI_156340	6.1406	24.9731	19.0949	14.0319	5.21173	5.14949	6.99217	6.00919	16.0601	5.84065	0.363674	-1.45928	0.0124761	1
EHI_011170	2.72915	2.67569	3.81897	2.80639	0	0	0	0	3.00755	0	0	#DIV/0!	0.0125837	1
EHI_060430	94.1558	107.92	150.849	151.545	71.4751	71.2347	68.5233	74.5139	126.117	71.4368	0.566431	-0.820028	0.0127086	1
EHI_156240	109.848	54.4057	53.4656	74.3692	142.206	127.021	139.843	97.3488	73.0222	126.605	1.73378	0.793924	0.012738	1
EHI_019160	17.7395	9.81086	7.63794	12.6287	29.0368	29.1805	26.5703	19.2294	11.9543	26.0042	2.17531	1.12122	0.0131102	1
EHI_194520	586.086	935.6	629.175	1314.79	1390.04	1498.5	1209.65	992.718	866.413	1272.73	1.46896	0.554796	0.0135319	1
EHI_002210	6.1406	25.865	23.8686	18.2415	6.70079	7.72424	4.1953	7.21102	18.5289	6.45784	0.348528	-1.52065	0.0135345	1
EHI_194320	24.5624	49.0543	67.7867	43.499	20.1024	19.7397	30.7656	21.6331	46.2256	23.0602	0.498862	-1.00329	0.0137039	1
EHI_120330	32.0676	46.3786	43.9182	42.0958	20.8469	20.598	19.5781	22.8349	41.115	20.9645	0.509898	-0.971719	0.0141972	1
EHI_106340	47.7602	60.649	21.9591	145.932	157.841	198.256	173.406	68.5047	69.0751	149.502	2.16434	1.11393	0.0143964	1
EHI_173390	9.55204	8.91897	3.81897	0	14.8907	18.0232	18.1797	14.422	5.57249	16.3789	2.93924	1.55544	0.0144704	1
EHI_030410	19.1041	31.2164	20.0496	18.2415	53.6064	41.196	37.7577	30.0459	22.1529	40.6515	1.83504	0.875813	0.0144982	1
EHI_192130	15.0103	13.3785	3.81897	4.20958	2.2336	2.57475	4.1953	0	9.10434	2.25091	0.247235	-2.01604	0.0147316	1
EHI_082070	241.53	118.622	45.8276	94.0139	40.2048	28.3222	29.3671	34.8533	124.998	33.1868	0.265498	-1.91323	0.0149551	1
EHI_155520	72.3226	90.0816	122.207	70.1596	52.8618	47.2037	51.7421	56.4864	88.6927	52.0735	0.587123	-0.768266	0.0154269	1
EHI_183120	76.4163	179.271	344.662	357.814	61.7962	77.2424	71.3202	63.6974	239.541	68.514	0.286022	-1.8058	0.0156012	1
EHI_174160	8.86975	6.24328	8.59268	12.6287	1.48907	1.7165	2.79687	4.80735	9.08361	2.70245	0.297508	-1.749	0.0156593	1
EHI_007040	22.5155	33.8921	21.0043	16.8383	19.3578	8.58249	6.99217	4.80735	23.5626	9.93497	0.421642	-1.24591	0.0159453	1
EHI_186470	366.389	129.325	349.436	318.525	408.748	542.413	406.945	479.533	290.919	459.41	1.57917	0.659166	0.0164153	1
EHI_134810	177.395	161.433	165.17	255.381	303.025	280.647	233.539	337.716	189.845	288.732	1.52088	0.604908	0.0164251	1
EHI_159190	0	0	0	0	3.72266	1.7165	5.59374	0	0	2.75823	#DIV/0!	#DIV/0!	0.0166126	1
EHI_152780	111.213	70.4598	29.597	101.03	178.688	154.485	155.226	82.9268	78.0749	142.831	1.82941	0.871382	0.016816	1
EHI_065480	32.7498	57.0814	79.2436	71.5628	37.2266	27.464	34.9609	26.4404	60.1594	31.523	0.523991	-0.932387	0.0169009	1
EHI_103840	22.5155	31.2164	53.4656	33.6766	13.4016	19.7397	18.1797	20.4312	35.2185	17.9381	0.509336	-0.973312	0.0169978	1
EHI_017350	0	0	0	0	17.1243	12.0155	0	0	0	7.28493	#DIV/0!	#DIV/0!	0.0173987	1
EHI_164460	60.7237	65.1085	107.886	154.351	117.636	217.995	158.023	146.624	97.0173	160.07	1.64991	0.722386	0.0174358	1
EHI_068330	62.0882	102.568	40.0992	81.3852	106.468	122.73	109.078	129.798	71.5352	117.019	1.63582	0.710012	0.0176912	1
EHI_065470	0	0	0	0	2.2336	4.29124	2.79687	1.20184	0	2.63089	#DIV/0!	#DIV/0!	0.0177689	1
EHI_168340	5166.29	5783.06	3561.19	7265.73	9046.07	8173.11	7256.48	7225.45	5444.07	7925.28	1.45576	0.541776	0.0181268	1
EHI_155900	28.6561	25.865	31.5065	53.3213	20.8469	17.165	15.3828	10.8165	34.8372	16.0528	0.460794	-1.1178	0.0181695	1
EHI_038920	55.9477	76.7031	104.067	94.0139	54.3509	32.6135	44.7499	55.2845	82.6829	46.7497	0.565409	-0.822632	0.018439	1
EHI_111000	213.556	492.327	343.707	472.876	468.311	584.468	503.436	719.901	380.617	569.029	1.49502	0.580163	0.0186642	1
EHI_085950	36.8436	8.91897	24.8233	11.2255	6.70079	6.86599	6.99217	4.80735	20.4528	6.34158	0.310058	-1.68939	0.0186974	1
EHI_044930	51.8539	138.244	226.274	206.269	59.5626	60.9357	53.1405	42.0643	155.66	53.9258	0.346432	-1.52935	0.0188205	1
EHI_150550	152.833	154.298	69.6962	175.399	164.542	238.593	246.125	249.982	138.057	224.81	1.62839	0.70345	0.0191109	1
EHI_163560	105.072	132.893	51.5561	140.319	189.111	189.673	151.031	121.386	107.46	162.8	1.51498	0.599301	0.0194022	1
EHI_091570	10.9166	1.78379	12.4117	0	0	0	1.39843	0	6.27802	0.349609	0.0556878	-4.1665	0.0197995	1
EHI_135040	25.2447	17.8379	16.2306	16.8383	34.993	37.763	40.5546	37.257	19.0379	37.6419	1.97721	0.983466	0.0199125	1
EHI_008690	6.82288	9.81086	15.2759	14.0319	6.70079	2.57475	1.39843	2.40367	11.4854	3.26941	0.284658	-1.8127	0.0201134	1
EHI_015300	90.7444	83.8383	58.2393	95.4171	119.125	166.5	127.258	111.771	82.0598	131.163	1.59839	0.676619	0.0203703	1
EHI_170630	127.588	107.028	75.4247	122.078	187.622	180.232	159.422	153.835	108.029	170.278	1.57622	0.656465	0.0204579	1
EHI_117580	22.5155	30.3245	45.8276	8.41916	14.1461	6.86599	5.59374	3.60551	26.7717	7.55284	0.28212	-1.82562	0.0205338	1
EHI_145610	14.3281	38.3516	54.4203	74.3692	2.2336	17.165	5.59374	26.4404	45.3673	12.8582	0.283424	-1.81897	0.0206787	1
EHI_154300	10.2343	14.2703	5.72846	8.41916	2.2336	1.7165	2.79687	7.21102	9.66307	3.4895	0.361117	-1.46946	0.0207226	1
EHI_079240	7.50517	13.3785	4.77371	4.20958	0	0	5.59374	4.80735	7.46673	2.60027	0.348248	-1.52181	0.0207284	1
EHI_153670	27.9738	41.0272	73.5152	86.998	17.1243	24.031	12.5859	31.2478	57.3786	21.2472	0.370299	-1.43324	0.0207768	1
EHI_048190	33.4321	32.1083	33.416	9.82235	14.8907	11.1572	19.5781	14.422	27.1947	15.012	0.55202	-0.857208	0.0208246	1
EHI_167300	2594.74	3531.02	2336.26	5017.82	4222.24	5449.88	4203.69	5464.75	3369.96	4835.14	1.43478	0.520828	0.0211848	1
EHI_007150	68.2288	101.676	84.9721	81.3852	58.8181	52.3532	46.1483	33.6514	84.0656	47.7428	0.567923	-0.816233	0.021248	1
EHI_093330	123.494	105.244	106.931	68.7564	65.5189	60.9357	74.117	58.89	101.106	64.8654	0.641556	-0.640353	0.0213145	1
EHI_153260	188.994	167.677	81.1531	213.285	311.959	270.348	272.695	164.652	162.777	254.914	1.56603	0.647109	0.0213774	1
EHI_155310	170.572	216.731	139.392	190.834	276.222	302.104	243.328	278.826	179.382	275.12	1.53371	0.617022	0.0215188	1
EHI_027600	73.0049	111.487	91.6553	108.046	133.271	172.508	149.633	141.817	96.0483	149.307	1.5545	0.636452	0.0218023	1
EHI_118780	67.5466	69.5679	43.9182	84.1916	125.081	108.998	88.1014	87.7341	66.3061	102.479	1.54554	0.628111	0.0221852	1
EHI_170580	9.55204	3.56759	0	32.2734	17.8688	54.0697	33.5624	24.0367	11.3483	32.3844	2.85369	1.51283	0.0221961	1
EHI_055670	579.945	3139.48	3791.28	3711.44	717.729	1170.65	714.6	1166.98	2805.54	942.491	0.33594	-1.57373	0.0222709	1
EHI_099340	111.213	53.5138	77.3341	75.7724	35.7376	68.6599	41.953	50.4772	79.4583	49.2069	0.61928	-0.691337	0.0227403	1
EHI_110950	10.2343	10.7028	8.59268	4.20958	15.6352	14.5902	27.9687	25.2386	8.43484	20.8582	2.47286	1.30618	0.023383	1
EHI_101120	42.9842	41.9191	47.7371	43.499	30.5258	21.4562	8.39061	32.4496	44.0349	23.2056	0.526982	-0.924175	0.0236596	1
EHI_051450	18.4218	24.9731	12.4117	16.8383	50.6282	24.8892	33.5624	22.8349	18.1612	32.9787	1.81589	0.860674	0.023708	1
EHI_126940	38.8904	41.0272	18.1401	44.9022	67.7525	51.4949	48.9452	72.1102	35.74	60.0757	1.68091	0.749243	0.0238341	1
EHI_152000	93.4735	100.784	205.27	131.9	75.9423	76.3842	68.5233	50.4772	132.857	67.8317	0.510562	-0.969841	0.0243557	1
EHI_088010	57.3122	27.6488	59.194	36.483	31.2704	19.7397	30.7656	24.0367	45.1595	26.4531	0.58577	-0.771593	0.0254233	1
EHI_102170	9821.54	32837	46194.3	38305.8	11338.5	14635.7	8993.33	14727.3	31789.6	12423.7	0.39081	-1.35546	0.0254564	1
EHI_171320	23.8801	13.3785	20.0496	32.2734	14.8907	10.299	8.39061	4.80735	22.3954	9.5969	0.428521	-1.22256	0.0254739	1
EHI_127670	904.714	220.298	289.287	314.315	1459.28	1065.09	1096.37	502.368	432.154	1030.78	2.38521	1.25412	0.0255275	1
EHI_011210	13404.2	44781.2	69171.1	59550.1	13336.1	21419.3	12545.4	20640.4	46726.7	16985.3	0.363503	-1.45996	0.0257814	1
EHI_080200	175.348	95.4329	461.141	332.557	331.317	571.594	464.28	502.368	266.12	467.39	1.75631	0.812551	0.0260516	1
EHI_098300	27.9738	52.6219	78.2889	47.7086	29.0368	21.4562	23.7734	31.2478	51.6483	26.3785	0.510734	-0.969356	0.0262913	1
EHI_119040	6.82288	6.24328	4.77371	0	17.1243	9.44074	13.9843	9.6147	4.45997	12.541	2.81191	1.49155	0.0270035	1
EHI_196930	42.9842	93.6492	154.668	161.367	33.504	54.0697	33.5624	55.2845	113.167	44.1052	0.389734	-1.35944	0.0271703	1
EHI_103550	356.837	354.083	310.291	443.409	596.371	547.563	555.179	441.074	366.155	535.047	1.46126	0.54721	0.0272354	1
EHI_165770	23.1978	33.0002	22.9138	29.467	43.1829	50.6367	51.7421	42.0643	27.1447	46.9065	1.72802	0.789116	0.0278057	1
EHI_175290	8.86975	22.2974	13.3664	9.82235	20.1024	24.8892	36.3593	30.0459	13.589	27.8492	2.0494	1.0352	0.0278738	1
EHI_117970	41.6196	69.5679	127.936	95.4171	28.2922	36.9047	27.9687	58.89	83.635	38.0139	0.454521	-1.13758	0.0279758	1
EHI_072120	25.927	29.4326	33.416	22.4511	14.8907	18.0232	9.78904	13.2202	27.8067	13.9808	0.502786	-0.991985	0.0281003	1
EHI_197840	690.476	754.545	885.046	1090.28	1253.05	1360.32	1156.51	1054.01	855.087	1205.97	1.41035	0.496054	0.0284756	1
EHI_175030	46.3956	109.703	165.17	169.786	27.5477	73.8094	51.7421	50.4772	122.764	50.8941	0.414569	-1.27032	0.0285119	1
EHI_103320	23.8801	9.81086	18.1401	8.41916	7.44533	6.86599	6.99217	7.21102	15.0626	7.12863	0.473268	-1.07927	0.0287765	1
EHI_045540	40.255	135.568	139.392	151.545	50.6282	51.4949	51.7421	62.4955	116.69	54.0902	0.463537	-1.10924	0.0287868	1
EHI_154290	174.666	321.975	0	277.832	291.857	418.826	364.991	349.735	193.618	356.352	1.84049	0.880089	0.0289959	1
EHI_040460	239.483	233.677	136.528	269.413	286.645	370.764	317.445	360.551	219.775	333.851	1.51906	0.603175	0.0292092	1
EHI_154450	1259.5	992.681	592.895	1010.3	1844.95	1271.07	1374.66	1229.48	963.845	1430.04	1.48368	0.569183	0.0296033	1
EHI_062480	50.4893	69.5679	82.1079	58.9341	42.4384	32.6135	43.3515	37.257	65.2748	38.9151	0.596173	-0.746198	0.0297346	1
EHI_147570	828.98	1207.63	776.206	1530.88	1272.41	1489.06	1552.26	2007.07	1085.92	1580.2	1.45517	0.541183	0.0300125	1
EHI_048430	0	0	0	0	5.21173	0.858249	1.39843	1.20184	0	2.16756	#DIV/0!	#DIV/0!	0.03009	1
EHI_170090	14.3281	20.5136	21.0043	22.4511	14.8907	5.14949	5.59374	7.21102	19.5743	8.21123	0.419491	-1.25329	0.0301124	1
EHI_012270	2176.5	1945.23	1974.41	1833.97	1783.16	1269.35	1099.17	986.709	1982.53	1284.6	0.647959	-0.626026	0.0301198	1
EHI_156450	36.1613	32.1083	23.8686	42.0958	69.2415	48.9202	37.7577	60.0919	33.5585	54.0028	1.60922	0.686358	0.0301618	1
EHI_142930	64.1351	41.0272	54.4203	61.7405	67.0079	130.454	79.7108	75.7158	55.3308	88.2221	1.59445	0.673057	0.0304054	1
EHI_155720	44.3487	107.92	147.03	96.8203	49.1392	42.0542	50.3436	57.6882	99.0297	49.8063	0.502943	-0.991533	0.030525	1
EHI_071360	0	0	0	0	4.4672	2.57475	1.39843	0	0	2.11009	#DIV/0!	#DIV/0!	0.0311721	1
EHI_024580	4.09373	3.56759	5.72846	4.20958	10.4235	12.8737	5.59374	15.6239	4.39984	11.1287	2.52934	1.33876	0.031204	1
EHI_105180	2060.51	2494.64	1370.06	3047.73	3505.26	3007.3	3034.6	3146.41	2243.23	3173.39	1.41465	0.500447	0.0316955	1
EHI_178520	0.682288	0	0	1.40319	4.4672	1.7165	2.79687	6.00919	0.52137	3.74744	7.18767	2.84552	0.0317309	1
EHI_189930	1690.71	1814.12	1823.56	2076.73	2319.96	2919.76	3009.43	2687.31	1851.28	2734.12	1.47688	0.562553	0.0319442	1
EHI_177040	3.41144	7.13517	0	1.40319	0	0	0	0	2.98745	0	0	#DIV/0!	0.0321453	1
EHI_065330	816.017	2451.82	3767.41	2437.35	941.089	1163.79	495.046	1010.75	2368.15	902.667	0.381169	-1.3915	0.0322634	1
EHI_114950	5.45831	2.67569	8.59268	11.2255	2.97813	0.858249	1.39843	1.20184	6.98806	1.60916	0.230273	-2.11858	0.0324407	1
EHI_141120	18.4218	36.5678	44.8729	37.8862	17.1243	13.732	13.9843	28.8441	34.4372	18.4212	0.534921	-0.902602	0.0325661	1
EHI_017040	13.6458	11.5947	12.4117	14.0319	26.0586	18.8815	25.1718	31.2478	12.921	25.3399	1.96114	0.971695	0.0327157	1
EHI_107250	199.911	294.326	187.13	340.976	323.127	486.627	359.398	283.634	255.585	363.196	1.42104	0.506944	0.0334184	1
EHI_184560	73.0049	134.676	139.392	56.1277	54.3509	48.0619	60.1327	64.8992	100.8	56.8612	0.564097	-0.825985	0.0339539	1
EHI_059840	451.675	629.679	467.824	514.972	775.058	761.267	764.944	722.304	516.037	755.893	1.4648	0.550707	0.0340176	1
EHI_099180	352.061	218.515	332.25	268.01	177.199	236.877	205.57	173.065	292.709	198.177	0.677046	-0.562674	0.0340703	1
EHI_126550	19.7864	12.4866	13.3664	14.0319	0	12.0155	8.39061	9.6147	14.9178	7.5052	0.503103	-0.991074	0.0341882	1
EHI_200240	5.45831	8.02707	4.77371	14.0319	5.95626	0	0	0	8.07275	1.48907	0.184456	-2.43865	0.0349614	1
EHI_055710	50.4893	78.4869	116.479	88.4011	46.161	62.6522	43.3515	40.8625	83.464	48.2568	0.578175	-0.790422	0.0350121	1
EHI_012330	231.978	151.622	104.067	345.185	285.156	802.463	369.187	377.377	208.213	458.546	2.20229	1.139	0.0351053	1
EHI_168300	4.77602	7.13517	3.81897	4.20958	15.6352	11.1572	9.78904	10.8165	4.98494	11.8495	2.37706	1.24918	0.035534	1
EHI_131080	114.624	348.732	391.444	192.237	116.892	114.147	103.484	141.817	261.759	119.085	0.45494	-1.13625	0.0355441	1
EHI_040830	954.521	1624.14	1227.8	2177.76	1834.53	2721.51	2448.66	1645.32	1496.05	2162.5	1.44547	0.531539	0.0363099	1
EHI_147540	404.597	430.786	800.074	587.938	399.814	298.671	327.234	312.478	555.849	334.549	0.601871	-0.732475	0.0363104	1
EHI_006330	8.18746	7.13517	0	0	0	0	0	0	3.83066	0	0	#DIV/0!	0.0364802	1
EHI_007270	0	0.891897	3.81897	0	4.4672	6.86599	5.59374	3.60551	1.17772	5.13311	4.35853	2.12384	0.0366751	1
EHI_199590	2046.18	3863.7	3624.2	2746.05	2720.52	1507.94	1254.4	1479.46	3070.03	1740.58	0.566958	-0.818685	0.0366858	1
EHI_014150	40.255	48.1624	75.4247	72.966	36.4821	28.3222	36.3593	36.0551	59.202	34.3047	0.579451	-0.787241	0.0367605	1
EHI_112880	81.8746	167.677	15.2759	185.221	171.987	199.972	183.195	199.505	112.512	188.665	1.67684	0.745744	0.0369632	1
EHI_120280	115.989	93.6492	125.071	65.9501	55.8399	67.8017	95.0936	57.6882	100.165	69.1058	0.689921	-0.535497	0.0372045	1
EHI_110790	10.9166	37.4597	32.4612	22.4511	14.8907	12.0155	5.59374	12.0184	25.8222	11.1296	0.431008	-1.21421	0.0372488	1
EHI_137680	25.2447	24.0812	42.0087	53.3213	17.1243	17.165	8.39061	26.4404	36.164	17.2801	0.477825	-1.06544	0.0376728	1
EHI_010255	13.6458	8.91897	9.54743	1.40319	5.21173	0.858249	4.1953	2.40367	8.37884	3.16724	0.378005	-1.40352	0.037743	1
EHI_134700	19.1041	33.8921	62.0583	47.7086	11.168	30.897	13.9843	8.41286	40.6907	16.1155	0.396049	-1.33625	0.0378282	1
EHI_127210	30.703	38.3516	51.5561	42.0958	22.336	17.165	33.5624	22.8349	40.6766	23.9746	0.589395	-0.762694	0.0379074	1
EHI_093890	18.4218	20.5136	55.3751	39.2894	11.9125	14.5902	9.78904	18.0276	33.4	13.5798	0.406582	-1.29838	0.0382748	1
EHI_076250	34.7967	23.1893	39.1444	42.0958	22.336	13.732	20.9765	20.4312	34.8066	19.3689	0.556474	-0.845615	0.0386755	1
EHI_069560	196.499	127.541	103.112	137.513	237.506	199.972	194.382	241.569	141.166	218.357	1.54681	0.629295	0.0387988	1
EHI_128180	6.1406	6.24328	0	5.61277	13.4016	7.72424	18.1797	7.21102	4.49916	11.6291	2.58473	1.37001	0.03899	1
EHI_118230	17.7395	17.8379	15.2759	25.2575	34.993	30.0387	23.7734	40.8625	19.0277	32.4169	1.70367	0.768645	0.0389908	1
EHI_168400	17.0572	14.2703	15.2759	12.6287	5.21173	8.58249	9.78904	4.80735	14.808	7.09765	0.479311	-1.06097	0.0390863	1
EHI_145860	30.0207	50.8381	24.8233	64.5469	70.7306	59.2192	69.9217	56.4864	42.5572	64.0895	1.50596	0.590683	0.0398788	1
EHI_148750	5.45831	0	0	5.61277	6.70079	6.86599	20.9765	9.6147	2.76777	11.0395	3.98859	1.99588	0.0399249	1
EHI_169300	22.5155	23.1893	30.5518	36.483	45.4165	46.3454	44.7499	44.468	28.1849	45.245	1.60529	0.682835	0.0399489	1
EHI_013230	21.8332	14.2703	18.1401	15.4351	8.93439	10.299	4.1953	9.6147	17.4197	8.26085	0.474224	-1.07636	0.0400706	1
EHI_174190	15.6926	19.6217	23.8686	19.6447	8.18986	11.1572	9.78904	9.6147	19.7069	9.68771	0.49159	-1.02447	0.040297	1
EHI_157570	420.29	294.326	310.291	335.363	1110.84	625.664	1061.41	236.762	340.067	758.67	2.23094	1.15765	0.0404075	1
EHI_001140	12.9635	27.6488	26.7328	26.6607	11.168	13.732	8.39061	12.0184	23.5014	11.3272	0.481981	-1.05295	0.0405218	1
EHI_049370	14.3281	19.6217	7.63794	18.2415	28.2922	24.8892	22.375	32.4496	14.9573	27.0015	1.80524	0.852189	0.0405726	1
EHI_175040	57.9945	126.649	135.573	145.932	69.9861	78.1007	53.1405	58.89	116.537	65.0293	0.558013	-0.84163	0.0406595	1
EHI_197990	2712.78	1780.23	1932.4	2041.65	1608.94	1390.36	1745.25	1245.1	2116.76	1497.41	0.707407	-0.499388	0.0407156	1
EHI_183290	7.50517	8.02707	2.86423	8.41916	1.48907	0.858249	4.1953	2.40367	6.70391	2.23657	0.333622	-1.58371	0.0410134	1
EHI_153140	30.0207	20.5136	30.5518	42.0958	43.9274	46.3454	67.1249	46.8717	30.7955	51.0673	1.65828	0.729683	0.0410411	1
EHI_152090	35.479	38.3516	63.013	44.9022	18.6133	30.897	20.9765	37.257	45.4364	26.9359	0.592827	-0.754317	0.0411311	1
EHI_016110	17.0572	11.5947	8.59268	18.2415	22.336	19.7397	33.5624	32.4496	13.8715	27.0219	1.94802	0.962006	0.0411798	1
EHI_170590	113.26	67.7842	65.8772	105.239	140.717	121.013	138.445	144.22	88.0402	136.099	1.54587	0.628421	0.0414156	1
EHI_136450	33.4321	37.4597	35.3255	44.9022	30.5258	16.3067	20.9765	13.2202	37.7799	20.2573	0.536194	-0.899174	0.0414571	1
EHI_019170	22.5155	14.2703	17.1854	18.2415	24.5696	31.7552	44.7499	36.0551	18.0532	34.2825	1.89897	0.925217	0.0416143	1
EHI_023190	23.1978	31.2164	28.6423	22.4511	14.8907	12.8737	15.3828	14.422	26.3769	14.3923	0.545641	-0.873977	0.0416317	1
EHI_138950	51.8539	50.8381	55.3751	64.5469	66.2634	94.4074	85.3045	104.56	55.6535	87.6338	1.57463	0.655015	0.041806	1
EHI_190460	17.0572	4.45948	24.8233	12.6287	5.21173	6.00774	4.1953	8.41286	14.7422	5.95691	0.404072	-1.30731	0.0422059	1
EHI_136480	10.2343	15.1622	21.0043	22.4511	11.9125	6.00774	5.59374	4.80735	17.213	7.08034	0.411337	-1.28161	0.0425389	1
EHI_146110	6278.42	9108.94	5883.12	12339.7	12280.3	11364.9	11753.8	9839.44	8402.54	11309.6	1.34598	0.428655	0.0427101	1
EHI_017690	85.2861	320.191	424.86	427.974	108.702	163.067	102.086	140.615	314.578	128.617	0.408857	-1.29033	0.0427907	1
EHI_170470	107.802	115.055	53.4656	102.433	160.819	135.603	144.039	132.202	94.6887	143.166	1.51196	0.596423	0.0434381	1
EHI_169800	1578.82	829.464	1809.24	1452.3	1929.83	2147.34	2099.05	2077.98	1417.46	2063.55	1.45581	0.541824	0.0435801	1
EHI_075420	3.41144	1.78379	4.77371	1.40319	0	0	0	1.20184	2.84304	0.300459	0.105683	-3.24219	0.0441723	1
EHI_069380	88.6975	80.2707	84.0173	102.433	116.147	154.485	104.883	153.835	88.8547	132.337	1.48937	0.574702	0.0445198	1
EHI_029030	117.354	103.46	52.5108	150.142	179.432	121.013	205.57	141.817	105.867	161.958	1.52983	0.613374	0.0448009	1
EHI_020100	96.885	171.244	124.117	122.078	89.3439	69.5182	106.281	74.5139	128.581	84.9143	0.660396	-0.598597	0.0452397	1
EHI_078200	26.6092	50.8381	40.0992	43.499	23.0805	18.0232	26.5703	26.4404	40.2614	23.5286	0.584396	-0.774981	0.0452454	1
EHI_035790	43.6665	16.946	32.4612	21.0479	17.1243	14.5902	18.1797	19.2294	28.5304	17.2809	0.605701	-0.723323	0.045685	1
EHI_131510	51.1716	38.3516	20.0496	33.6766	44.672	63.5104	65.7264	75.7158	35.8124	62.4061	1.74259	0.801231	0.0460235	1
EHI_098830	62.0882	49.0543	51.5561	51.9181	36.4821	31.7552	29.3671	34.8533	53.6542	33.1144	0.617182	-0.696231	0.0461368	1
EHI_025880	19.1041	33.0002	45.8276	49.1117	19.3578	24.8892	12.5859	19.2294	36.7609	19.0156	0.517278	-0.950989	0.0464045	1
EHI_051850	121.447	156.974	233.912	239.946	99.7674	143.328	116.07	110.569	188.07	117.434	0.624415	-0.679424	0.0466427	1
EHI_115280	134.411	151.622	120.298	147.335	230.061	175.083	204.171	201.909	138.417	202.806	1.46519	0.551083	0.0468938	1
EHI_111060	45.7133	64.2166	87.8363	75.7724	34.993	43.7707	41.953	48.0735	68.3847	42.1976	0.617062	-0.696513	0.0469871	1
EHI_166380	40.9373	39.2435	49.6466	23.8543	29.0368	24.031	8.39061	26.4404	38.4204	21.9747	0.571954	-0.80603	0.0471122	1
EHI_077500	4007.76	6260.22	6846.46	7020.17	4278.83	4597.64	3105.92	3636.76	6033.65	3904.79	0.647168	-0.627788	0.0477074	1
EHI_198940	19.7864	27.6488	10.5022	18.2415	11.168	6.00774	18.1797	6.00919	19.0447	10.3411	0.542993	-0.880995	0.0477909	1
EHI_064670	54.5831	44.5948	21.9591	37.8862	63.2853	71.2347	79.7108	49.2753	39.7558	65.8765	1.65703	0.728599	0.047852	1
EHI_038280	95.5204	123.082	147.985	175.399	80.4095	81.5337	82.5076	100.954	135.497	86.3513	0.637295	-0.649967	0.0478967	1
EHI_117590	39.5727	67.7842	67.7867	49.1117	29.7813	41.196	34.9609	31.2478	56.0638	34.2965	0.61174	-0.70901	0.048294	1
EHI_154210	228.567	321.975	126.981	721.241	495.859	615.365	728.584	516.79	349.691	589.149	1.68477	0.752554	0.0483696	1
EHI_017580	28.6561	47.2705	57.2846	25.2575	18.6133	25.7475	25.1718	27.6423	39.6172	24.2937	0.613212	-0.705542	0.0484277	1
EHI_189500	21.8332	26.7569	51.5561	50.5149	15.6352	25.7475	11.1875	20.4312	37.6653	18.2503	0.48454	-1.04531	0.0485969	1
EHI_114430	9.55204	14.2703	8.59268	8.41916	4.4672	2.57475	4.1953	6.00919	10.2086	4.31161	0.422352	-1.24348	0.0490729	1
EHI_030900	30.703	70.4598	108.841	140.319	20.1024	36.0465	29.3671	55.2845	87.5807	35.2001	0.401916	-1.31503	0.0496439	1
EHI_125160	24.5624	36.5678	28.6423	50.5149	55.0954	51.4949	58.7343	46.8717	35.0718	53.0491	1.51258	0.597014	0.0503036	1
EHI_021490	26.6092	35.6759	56.3298	32.2734	20.8469	16.3067	22.375	31.2478	37.7221	22.6941	0.601613	-0.733093	0.0504512	1
EHI_173410	73.6871	154.298	199.541	272.219	60.3071	100.415	67.1249	91.3396	174.936	79.7967	0.456147	-1.13243	0.0506771	1
EHI_009470	98.2495	108.811	113.614	126.287	117.636	170.792	208.367	183.881	111.741	170.169	1.52289	0.606813	0.0507534	1
EHI_053170	45.7133	122.19	166.125	122.078	63.2853	55.7862	27.9687	68.5047	114.027	53.8862	0.472576	-1.08138	0.0509329	1
EHI_050610	75.734	139.136	95.4743	108.046	77.4314	59.2192	71.3202	58.89	104.598	66.7152	0.637828	-0.648761	0.051713	1
EHI_139070	61.406	75.8112	99.2932	108.046	58.8181	41.196	47.5468	66.1011	86.1391	53.4155	0.620107	-0.68941	0.0517852	1
EHI_129850	18.4218	20.5136	14.3211	9.82235	10.4235	4.29124	12.5859	6.00919	15.7697	8.32745	0.528066	-0.921211	0.0520833	1
EHI_157150	3.41144	0	0.954743	4.20958	0	0	0	0	2.14394	0	0	#DIV/0!	0.0521367	1
EHI_118640	148.057	128.433	168.035	117.868	123.592	84.1084	92.2967	69.7066	140.598	92.426	0.657377	-0.605207	0.0521394	1
EHI_189960	17.7395	49.0543	32.4612	8.41916	14.8907	1.7165	5.59374	13.2202	26.9186	8.85528	0.328965	-1.60399	0.0523908	1
EHI_162560	36.8436	49.0543	25.778	30.8702	26.8032	16.3067	22.375	19.2294	35.6365	21.1786	0.594293	-0.750753	0.052419	1
EHI_009680	3483.08	3990.35	3739.73	4201.16	4846.91	6271.23	5269.3	5148.67	3853.58	5384.03	1.39715	0.482487	0.0525358	1
EHI_134030	82.5569	60.649	119.343	99.6267	55.8399	52.3532	54.539	72.1102	90.5438	58.7106	0.648422	-0.624996	0.0525761	1
EHI_002190	122.812	185.515	316.02	332.557	109.446	122.73	160.82	118.982	239.226	127.994	0.535036	-0.902291	0.0526754	1
EHI_081280	40.255	150.731	181.401	166.98	61.7962	65.2269	74.117	57.6882	134.842	64.7071	0.479875	-1.05927	0.0527976	1
EHI_145970	23.8801	23.1893	48.6919	65.9501	14.8907	20.598	16.7812	18.0276	40.4278	17.5744	0.434709	-1.20188	0.0534663	1
EHI_067090	145.327	223.866	126.026	207.673	263.565	261.766	267.101	193.496	175.723	246.482	1.40267	0.488178	0.0537779	1
EHI_009560	40.255	39.2435	36.2802	37.8862	60.3071	59.2192	62.9296	62.4955	38.4162	61.2379	1.59406	0.672708	0.0539387	1
EHI_128200	29.3384	34.784	40.0992	51.9181	17.8688	23.1727	25.1718	25.2386	39.0349	22.863	0.585706	-0.771752	0.0540811	1
EHI_011920	150.103	241.704	213.862	176.802	133.271	133.029	120.265	138.211	195.618	131.194	0.670665	-0.576336	0.0541411	1
EHI_095450	0.682288	0	0	0	3.72266	1.7165	5.59374	0	0.170572	2.75823	16.1704	4.01529	0.0542501	1
EHI_192490	27.2915	16.946	24.8233	39.2894	49.1392	35.1882	44.7499	40.8625	27.0876	42.4849	1.56843	0.64932	0.0544637	1
EHI_124440	150.103	165.001	76.3794	179.609	234.528	221.428	199.976	144.22	142.773	200.038	1.40109	0.486551	0.0545348	1
EHI_069550	79.8277	127.541	133.664	206.269	224.849	228.294	170.609	124.991	136.826	187.186	1.36806	0.452133	0.0546177	1
EHI_119310	12.9635	8.02707	12.4117	16.8383	17.1243	29.1805	25.1718	19.2294	12.5601	22.6765	1.80543	0.852346	0.054962	1
EHI_170940	15.6926	8.91897	26.7328	14.0319	33.504	29.1805	22.375	25.2386	16.3441	27.5745	1.68712	0.754566	0.054972	1
EHI_004340	23.8801	44.5948	11.4569	81.3852	63.2853	114.147	37.7577	86.5323	40.3293	75.4306	1.87037	0.903323	0.0551238	1
EHI_119910	60.7237	99.8924	78.2889	81.3852	112.424	145.044	86.703	112.973	80.0725	114.286	1.42728	0.51327	0.0551907	1
EHI_198010	118.036	261.326	366.621	265.203	125.081	173.366	116.07	137.009	252.797	137.882	0.545426	-0.874544	0.0555648	1
EHI_004960	73.0049	83.8383	94.5195	123.481	44.672	50.6367	64.328	88.936	93.7109	62.1432	0.663137	-0.592622	0.055635	1
EHI_145730	25.2447	40.1354	53.4656	61.7405	26.0586	24.8892	30.7656	21.6331	45.1465	25.8366	0.572284	-0.805197	0.0556793	1
EHI_126210	34.7967	24.9731	27.6875	21.0479	23.825	11.1572	11.1875	14.422	27.1263	15.148	0.558423	-0.84057	0.0557944	1
EHI_164430	256.54	177.487	236.776	269.413	279.2	555.287	406.945	249.982	235.054	372.853	1.58624	0.665615	0.0563172	1
EHI_065710	25.2447	33.0002	15.2759	18.2415	46.161	33.4717	30.7656	43.2661	22.9406	38.4161	1.67459	0.743811	0.0564331	1
EHI_182660	30.703	30.3245	14.3211	7.01596	8.18986	8.58249	13.9843	13.2202	20.5911	10.9942	0.53393	-0.905278	0.0565574	1
EHI_168500	77.7809	95.4329	76.3794	138.916	47.6501	72.0929	54.539	72.1102	97.1273	61.5981	0.634199	-0.656993	0.056561	1
EHI_133530	231.296	738.49	1396.79	1518.25	309.726	379.346	248.921	388.193	971.207	331.547	0.341376	-1.55057	0.056568	1
EHI_082590	37.5259	61.5409	124.117	133.303	29.0368	54.9279	30.7656	28.8441	89.1216	35.8936	0.402748	-1.31205	0.05665	1
EHI_178610	35.479	75.8112	126.981	113.659	29.7813	56.6444	33.5624	46.8717	87.9824	41.715	0.474128	-1.07665	0.0568877	1
EHI_018610	8.86975	24.9731	30.5518	43.499	10.4235	9.44074	16.7812	8.41286	26.9734	11.2646	0.417618	-1.25975	0.0572127	1
EHI_173470	73.6871	63.3247	45.8276	57.5309	96.0447	85.8249	90.8983	100.954	60.0926	93.4306	1.55478	0.636707	0.0573293	1
EHI_004350	23.1978	85.6221	193.813	119.271	19.3578	45.4872	33.5624	40.8625	105.476	34.8175	0.330099	-1.59903	0.0573472	1
EHI_013290	15.0103	14.2703	8.59268	14.0319	23.825	17.165	20.9765	34.8533	12.9763	24.205	1.86532	0.899421	0.0578011	1
EHI_197810	55.9477	57.0814	64.9225	154.351	94.5556	148.477	116.07	149.028	83.0757	127.033	1.52912	0.612701	0.0580921	1
EHI_022950	105.072	161.433	182.356	140.319	131.782	72.0929	82.5076	91.3396	147.295	94.4306	0.641098	-0.641384	0.058143	1
EHI_094010	19.7864	39.2435	42.0087	65.9501	20.8469	23.1727	15.3828	19.2294	41.7471	19.658	0.470881	-1.08656	0.0583152	1
EHI_161030	88.6975	111.487	115.524	106.643	151.14	162.209	141.242	152.633	105.588	151.806	1.43772	0.523787	0.0583256	1
EHI_134340	7.50517	2.67569	8.59268	11.2255	5.21173	0	4.1953	0	7.49977	2.35176	0.313577	-1.67311	0.0584335	1
EHI_064570	973.626	996.249	978.611	1446.69	1439.18	1447.01	1503.32	1659.74	1098.79	1512.31	1.37634	0.460834	0.0584798	1
EHI_049590	12.9635	29.4326	27.6875	33.6766	9.67892	13.732	9.78904	22.8349	25.9401	14.0087	0.540042	-0.888857	0.058698	1
EHI_141330	461.909	529.787	416.268	631.437	728.897	682.308	739.772	669.423	509.85	705.1	1.38296	0.467755	0.0588028	1
EHI_158220	70.958	213.163	134.619	108.046	81.1541	75.5259	60.1327	51.679	131.696	67.1229	0.509679	-0.972339	0.0589285	1
EHI_112830	118.718	281.839	500.285	499.537	116.147	181.091	120.265	183.881	350.095	150.346	0.429444	-1.21946	0.0592987	1
EHI_074180	20510.3	10622.5	9132.11	11695.6	18845.6	26828	25795.5	14371.6	12990.1	21460.2	1.65204	0.724247	0.0593685	1
EHI_155350	11.5989	6.24328	4.77371	5.61277	2.2336	0.858249	6.99217	2.40367	7.05717	3.12192	0.442376	-1.17665	0.0596439	1
EHI_096420	1043.22	1254.01	1282.22	1585.61	1909.73	1927.63	1794.19	1229.48	1291.26	1715.26	1.32836	0.409641	0.0596787	1
EHI_170950	5.45831	8.91897	1.90949	5.61277	8.18986	14.5902	16.7812	10.8165	5.47488	12.5945	2.30041	1.20189	0.0597931	1
EHI_128220	69.5934	137.352	198.586	162.77	72.9642	102.99	57.3358	78.1194	142.076	77.8523	0.547964	-0.867846	0.0599586	1
EHI_154200	235.39	531.57	823.943	728.257	291.857	322.702	285.281	290.845	579.79	297.671	0.513412	-0.961812	0.0601643	1
EHI_069570	11.5989	13.3785	20.0496	7.01596	25.3141	25.7475	19.5781	22.8349	13.0107	23.3686	1.79611	0.844872	0.060503	1
EHI_114180	7.50517	11.5947	3.81897	4.20958	0.744533	2.57475	4.1953	3.60551	6.78209	2.78002	0.409906	-1.28663	0.0605452	1
EHI_035230	3.41144	2.67569	2.86423	1.40319	0	0	0	1.20184	2.58864	0.300459	0.116069	-3.10695	0.060649	1
EHI_069630	32.7498	24.9731	21.0043	50.5149	48.3946	52.3532	40.5546	52.8808	32.3106	48.5458	1.50248	0.587341	0.0608524	1
EHI_050340	68.2288	83.8383	63.013	54.7245	47.6501	42.0542	43.3515	44.468	67.4512	44.3809	0.657971	-0.603903	0.06102	1
EHI_123250	43.6665	26.7569	38.1897	40.6926	34.993	12.0155	23.7734	16.8257	37.3264	21.9019	0.586767	-0.76914	0.0613738	1
EHI_081260	16.3749	8.91897	13.3664	8.41916	6.70079	4.29124	2.79687	8.41286	11.7699	5.55044	0.471581	-1.08442	0.0617963	1
EHI_012720	571.758	668.923	477.371	652.485	801.117	885.713	827.873	798.02	592.634	828.181	1.39746	0.482804	0.0619507	1
EHI_140240	343.191	369.245	249.188	517.778	486.18	567.303	510.429	445.882	369.851	502.448	1.35852	0.442032	0.061998	1
EHI_014010	447.581	414.732	493.602	381.668	351.419	256.616	272.695	343.726	434.396	306.114	0.704689	-0.504941	0.0620637	1
EHI_093860	42.9842	137.352	151.804	256.784	49.1392	60.9357	39.1562	64.8992	147.231	53.5326	0.363595	-1.45959	0.0620779	1
EHI_158210	4.09373	6.24328	2.86423	7.01596	2.97813	0	1.39843	0	5.0543	1.09414	0.216477	-2.20771	0.0622304	1
EHI_197230	20.4687	21.4055	35.3255	29.467	9.67892	12.0155	20.9765	21.6331	26.6667	16.076	0.60285	-0.730129	0.0628527	1
EHI_050570	179.442	88.2978	59.194	81.3852	121.359	221.428	179	201.909	102.08	180.924	1.77238	0.825686	0.0630205	1
EHI_127160	174.666	209.596	227.229	221.704	276.966	313.261	262.906	311.276	208.299	291.102	1.39752	0.482872	0.063346	1
EHI_182570	52.5362	56.1895	59.194	58.9341	82.6431	85.8249	86.703	84.1286	56.7135	84.8249	1.49567	0.580797	0.0636511	1
EHI_194050	76.4163	54.4057	51.5561	60.3373	67.7525	102.99	113.273	102.156	60.6788	96.5429	1.59105	0.669977	0.0639912	1
EHI_138050	67.5466	33.0002	47.7371	36.483	41.6938	27.464	27.9687	19.2294	46.1917	29.089	0.629744	-0.667162	0.0640434	1
EHI_065880	17.7395	9.81086	15.2759	14.0319	29.0368	18.8815	27.9687	26.4404	14.2145	25.5818	1.7997	0.847752	0.0642431	1
EHI_096240	21.8332	37.4597	32.4612	63.1437	59.5626	43.7707	64.328	55.2845	38.7245	55.7365	1.43931	0.525376	0.0643826	1
EHI_095820	678.877	1168.38	1763.41	2263.35	1625.31	3538.56	2247.28	1842.42	1468.51	2313.39	1.57534	0.655663	0.0646409	1
EHI_018620	6.82288	6.24328	4.77371	7.01596	3.72266	1.7165	1.39843	0	6.21396	1.7094	0.27509	-1.86202	0.0651946	1
EHI_035380	7.50517	6.24328	2.86423	9.82235	8.93439	14.5902	18.1797	14.422	6.60876	14.0316	2.12318	1.08623	0.0656871	1
EHI_002200	34.7967	133.785	245.369	272.219	47.6501	62.6522	67.1249	70.9084	171.542	62.0839	0.361916	-1.46627	0.0660934	1
EHI_123830	7.50517	18.7298	10.5022	14.0319	6.70079	6.86599	0	7.21102	12.6923	5.19445	0.409261	-1.28891	0.0662823	1
EHI_192740	18.4218	28.5407	45.8276	33.6766	8.18986	23.1727	15.3828	26.4404	31.6167	18.2964	0.578696	-0.789123	0.0663522	1
EHI_011180	25.2447	24.9731	38.1897	25.2575	20.8469	15.4485	16.7812	10.8165	28.4162	15.9733	0.562118	-0.831054	0.0664624	1
EHI_180000	43.6665	42.811	52.5108	81.3852	64.0298	72.0929	111.875	80.5231	55.0934	82.1302	1.49074	0.576033	0.0665247	1
EHI_161040	218.332	195.325	182.356	310.106	256.864	308.111	364.991	359.349	226.53	322.329	1.4229	0.508833	0.066601	1
EHI_009500	44.3487	45.4867	45.8276	35.0798	39.4602	10.299	22.375	34.8533	42.6857	26.7469	0.6266	-0.674384	0.0666919	1
EHI_114770	23.1978	28.5407	12.4117	18.2415	12.6571	13.732	11.1875	7.21102	20.5979	11.1969	0.543593	-0.879401	0.0667038	1
EHI_104520	6.82288	9.81086	7.63794	14.0319	3.72266	3.433	2.79687	4.80735	9.5759	3.68997	0.385339	-1.3758	0.0668057	1
EHI_189430	71.6403	64.2166	108.841	57.5309	45.4165	51.4949	61.5311	48.0735	75.5571	51.629	0.683311	-0.549385	0.0668148	1
EHI_177310	37.5259	81.1626	108.841	68.7564	49.8837	38.6212	36.3593	45.6698	74.0714	42.6335	0.575573	-0.796929	0.0675641	1
EHI_030150	53.2185	44.5948	61.1035	56.1277	31.2704	35.1882	41.953	31.2478	53.7611	34.9148	0.649444	-0.622723	0.067685	1
EHI_010300	40.9373	90.0816	105.022	122.078	41.6938	65.2269	44.7499	46.8717	89.5296	49.6356	0.554404	-0.85099	0.0680109	1
EHI_134960	84.6038	121.298	137.483	183.818	210.703	145.044	166.414	179.074	131.801	175.309	1.3301	0.411538	0.068106	1
EHI_118410	12.2812	14.2703	14.3211	16.8383	9.67892	6.86599	6.99217	2.40367	14.4277	6.48519	0.449494	-1.15363	0.0683421	1
EHI_060380	132.364	92.7573	137.483	86.998	66.2634	87.5414	82.5076	84.1286	112.401	80.1103	0.712721	-0.48859	0.0683911	1
EHI_058120	21.1509	52.6219	42.0087	79.982	17.8688	29.1805	23.7734	19.2294	48.9409	22.513	0.460004	-1.12028	0.0685537	1
EHI_163520	38.2082	41.0272	63.9678	57.5309	32.7594	24.8892	34.9609	32.4496	50.1835	31.2648	0.623009	-0.682675	0.0691471	1
EHI_076270	10.9166	7.13517	21.0043	7.01596	5.21173	4.29124	6.99217	6.00919	11.518	5.62608	0.488459	-1.03369	0.0692346	1
EHI_013910	88.6975	156.974	202.405	214.688	81.8986	101.273	114.672	124.991	165.691	105.709	0.637986	-0.648404	0.0698426	1
EHI_164740	88.6975	156.974	202.405	214.688	81.8986	101.273	114.672	124.991	165.691	105.709	0.637986	-0.648404	0.0698426	1
EHI_118090	126.906	108.811	96.429	129.094	76.6869	80.6754	74.117	82.9268	115.31	78.6015	0.681654	-0.552888	0.0698586	1
EHI_202050	25.927	74.0274	83.0626	72.966	45.4165	31.7552	26.5703	32.4496	63.9958	34.0479	0.532034	-0.910411	0.0698599	1
EHI_151660	10.2343	8.02707	8.59268	15.4351	20.1024	18.0232	22.375	14.422	10.5723	18.7307	1.77167	0.825112	0.069942	1
EHI_045590	62.7705	143.595	258.735	277.832	58.0735	96.9821	62.9296	102.156	185.733	80.0354	0.430915	-1.21452	0.0701641	1
EHI_199580	499.435	425.435	517.47	241.349	361.098	254.9	341.218	290.845	420.922	312.015	0.741266	-0.431938	0.0703949	1
EHI_194430	70.958	80.2707	37.235	65.9501	116.892	96.9821	82.5076	68.5047	63.6034	91.2215	1.43422	0.52027	0.0707191	1
EHI_033720	9.55204	10.7028	19.0949	11.2255	7.44533	4.29124	5.59374	6.00919	12.6438	5.83487	0.461481	-1.11566	0.0712686	1
EHI_004600	236.754	605.598	467.824	506.553	465.333	788.731	557.975	710.286	454.182	630.581	1.38839	0.473411	0.0717143	1
EHI_126160	13.6458	45.4867	25.778	30.8702	18.6133	9.44074	12.5859	19.2294	28.9452	14.9673	0.517092	-0.951506	0.0719122	1
EHI_175110	13.6458	16.946	14.3211	5.61277	11.168	6.86599	4.1953	0	12.6314	5.55732	0.43996	-1.18456	0.0726046	1
EHI_166420	10.9166	6.24328	3.81897	7.01596	2.97813	1.7165	0	6.00919	6.99871	2.67595	0.38235	-1.38704	0.0727591	1
EHI_135060	240.166	308.596	369.485	369.04	411.727	441.14	469.874	436.267	321.822	439.752	1.36645	0.450428	0.0730176	1
EHI_166260	1.36458	1.78379	1.90949	2.80639	0	0	0	0	1.96606	0	0	#DIV/0!	0.0731977	1
EHI_143670	8.18746	12.4866	5.72846	2.80639	4.4672	2.57475	1.39843	2.40367	7.30221	2.71101	0.371259	-1.4295	0.0732145	1
EHI_034610	12.9635	9.81086	10.5022	11.2255	4.4672	6.86599	4.1953	4.80735	11.1255	5.08396	0.456964	-1.12985	0.0733206	1
EHI_110740	1094.39	3231.34	8173.55	7105.77	1178.6	2267.49	1178.88	1864.05	4901.26	1622.25	0.330987	-1.59515	0.0735964	1
EHI_163500	4.09373	0	0	0	33.504	0	0	27.6423	1.02343	15.2866	14.9366	3.90078	0.0737674	1
EHI_088430	59.3591	57.0814	62.0583	57.5309	50.6282	19.7397	40.5546	44.468	59.0074	38.8476	0.658352	-0.603069	0.0742325	1
EHI_159320	27.2915	25.865	18.1401	16.8383	15.6352	10.299	12.5859	13.2202	22.0337	12.9351	0.587058	-0.768426	0.0747507	1
EHI_141910	15.0103	12.4866	12.4117	11.2255	27.5477	16.3067	25.1718	22.8349	12.7835	22.9653	1.79648	0.84517	0.0751462	1
EHI_110010	58.6768	107.92	193.813	183.818	53.6064	91.8326	54.539	67.3029	136.057	66.8202	0.49112	-1.02585	0.0751702	1
EHI_187710	33.4321	28.5407	24.8233	35.0798	49.1392	54.0697	58.7343	25.2386	30.469	46.7954	1.53584	0.619026	0.0753038	1
EHI_071210	0.682288	2.67569	2.86423	1.40319	0	0	0	0	1.90635	0	0	#DIV/0!	0.0755737	1
EHI_087000	54.5831	80.2707	43.9182	94.0139	87.1103	84.1084	96.492	124.991	68.1965	98.1755	1.4396	0.525665	0.0758251	1
EHI_040290	51.1716	79.3788	37.235	47.7086	97.5338	75.5259	75.5155	66.1011	53.8735	78.6691	1.46026	0.546221	0.0758712	1
EHI_189100	34.7967	25.865	17.1854	21.0479	44.672	36.9047	50.3436	33.6514	24.7237	41.3929	1.67422	0.743488	0.0759423	1
EHI_133920	28.6561	38.3516	84.9721	68.7564	20.8469	37.763	20.9765	30.0459	55.1841	27.4081	0.496667	-1.00965	0.0760104	1
EHI_155210	11.5989	10.7028	27.6875	35.0798	4.4672	8.58249	6.99217	15.6239	21.2673	8.91644	0.419257	-1.25409	0.0766679	1
EHI_197310	88.0152	60.649	66.832	46.3054	50.6282	36.9047	58.7343	39.6606	65.4504	46.482	0.710186	-0.493731	0.0768937	1
EHI_137980	153.515	198.893	162.306	188.028	258.353	257.475	208.367	233.156	175.685	239.338	1.36231	0.446053	0.0770795	1
EHI_107090	15.6926	15.1622	12.4117	9.82235	9.67892	0.858249	9.78904	8.41286	13.2722	7.18477	0.541339	-0.885396	0.0772402	1
EHI_001080	30.703	17.8379	17.1854	2.80639	36.4821	25.7475	33.5624	32.4496	17.1332	32.0604	1.87125	0.904001	0.0773617	1
EHI_011880	60.7237	49.9462	64.9225	50.5149	53.6064	24.031	30.7656	36.0551	56.5268	36.1145	0.638891	-0.646357	0.0774039	1
EHI_124880	40.255	53.5138	90.7005	95.4171	69.2415	118.438	93.6951	105.762	69.9716	96.7842	1.38319	0.468001	0.0774304	1
EHI_048730	27.2915	28.5407	17.1854	11.2255	38.7157	33.4717	37.7577	34.8533	21.0608	36.1996	1.71882	0.781415	0.0775121	1
EHI_185290	502.847	423.651	277.83	360.621	731.131	469.462	562.171	418.239	391.237	545.251	1.39366	0.478877	0.0775317	1
EHI_011540	8.86975	9.81086	10.5022	16.8383	20.8469	19.7397	19.5781	16.8257	11.5053	19.2476	1.67294	0.742384	0.077756	1
EHI_102160	8.18746	5.35138	5.72846	2.80639	1.48907	0.858249	4.1953	2.40367	5.51842	2.23657	0.405292	-1.30297	0.0777912	1
EHI_035160	17.7395	24.9731	46.7824	56.1277	5.21173	30.0387	6.99217	16.8257	36.4057	14.7671	0.405626	-1.30178	0.0782339	1
EHI_194390	59.3591	29.4326	30.5518	16.8383	21.5914	11.1572	27.9687	20.4312	34.0454	20.2872	0.595885	-0.746895	0.0783851	1
EHI_199970	1330.46	1233.49	1051.17	1304.97	1567.24	2091.55	1701.9	1367.69	1230.02	1682.1	1.36753	0.451573	0.0784617	1
EHI_141900	23.1978	48.1624	83.0626	68.7564	31.2704	30.897	19.5781	28.8441	55.7948	27.6474	0.495519	-1.01299	0.0784782	1
EHI_023070	44.3487	68.676	41.0539	53.3213	70.7306	78.9589	62.9296	92.5415	51.85	76.2901	1.47136	0.557152	0.0785625	1
EHI_030710	26967.4	23409.6	17243.6	29214.5	53706.9	36227.5	36722.9	18048	24208.8	36176.3	1.49435	0.579515	0.0786356	1
EHI_151820	6.82288	4.45948	5.72846	4.20958	9.67892	10.299	13.9843	14.422	5.3051	12.0961	2.28008	1.18909	0.0786979	1
EHI_055350	32.0676	38.3516	30.5518	28.0639	60.3071	48.0619	41.953	44.468	32.2587	48.6975	1.50959	0.594161	0.0789831	1
EHI_163260	318.629	321.975	171.854	234.333	440.763	289.23	387.366	388.193	261.698	376.388	1.43826	0.524321	0.0789864	1
EHI_100130	19.7864	10.7028	19.0949	30.8702	11.168	10.299	9.78904	10.8165	20.1136	10.5181	0.522938	-0.935289	0.079177	1
EHI_138760	25.2447	41.0272	54.4203	56.1277	27.5477	28.3222	19.5781	27.6423	44.205	25.7726	0.583024	-0.778373	0.0793819	1
EHI_066770	119.4	190.866	200.496	171.19	223.36	283.222	218.156	194.698	170.488	229.859	1.34824	0.431078	0.0793983	1
EHI_174180	119.4	190.866	200.496	171.19	223.36	283.222	218.156	194.698	170.488	229.859	1.34824	0.431078	0.0793983	1
EHI_110840	4.09373	5.35138	1.90949	2.80639	0	2.57475	0	0	3.54025	0.643687	0.18182	-2.45942	0.0794395	1
EHI_017630	100.979	144.487	118.388	157.158	157.841	198.256	166.414	193.496	130.253	179.001	1.37426	0.458656	0.0807836	1
EHI_013030	158.291	143.595	145.121	133.303	244.951	187.098	197.179	185.083	145.078	203.578	1.40323	0.488756	0.0808459	1
EHI_114220	32.7498	46.3786	40.0992	53.3213	27.5477	32.6135	19.5781	21.6331	43.1372	25.3431	0.587499	-0.767342	0.0810225	1
EHI_140350	423.019	450.408	465.914	688.968	503.304	848.808	583.147	764.369	507.077	674.907	1.33098	0.412484	0.0811915	1
EHI_152660	606.554	476.273	290.242	425.167	755.701	593.908	760.748	449.487	449.559	639.961	1.42353	0.509474	0.0812621	1
EHI_065700	86.6506	109.703	161.351	199.253	69.9861	101.273	85.3045	85.3305	139.24	85.4736	0.613859	-0.70402	0.0814804	1
EHI_140150	47.7602	43.7029	54.4203	53.3213	33.504	26.6057	40.5546	30.0459	49.8012	32.6776	0.65616	-0.60788	0.0817732	1
EHI_008120	122.13	165.001	92.61	134.707	241.973	127.021	151.031	185.083	128.612	176.277	1.37061	0.454821	0.082027	1
EHI_001180	55.2654	81.1626	50.6014	68.7564	111.68	82.3919	88.1014	76.9176	63.9464	89.7727	1.40387	0.489413	0.0821591	1
EHI_065670	116.671	250.623	379.988	272.219	134.76	175.941	116.07	144.22	254.875	142.748	0.56007	-0.836321	0.0828486	1
EHI_080860	17.0572	16.0541	24.8233	16.8383	9.67892	7.72424	18.1797	8.41286	18.6932	10.9989	0.58839	-0.765155	0.0829693	1
EHI_028990	32.0676	29.4326	35.3255	44.9022	43.9274	57.5027	53.1405	57.6882	35.4319	53.0647	1.49765	0.582702	0.0830023	1
EHI_007770	15.6926	19.6217	34.3707	19.6447	9.67892	18.0232	13.9843	8.41286	22.3324	12.5248	0.560836	-0.834349	0.0830906	1
EHI_050690	12.2812	15.1622	15.2759	11.2255	4.4672	6.00774	8.39061	10.8165	13.4862	7.42052	0.55023	-0.861893	0.0832997	1
EHI_035950	19.1041	31.2164	20.0496	23.8543	17.1243	7.72424	20.9765	9.6147	23.5561	13.8599	0.58838	-0.76518	0.0835368	1
EHI_093360	70.2757	41.9191	51.5561	49.1117	29.7813	31.7552	48.9452	42.0643	53.2157	38.1365	0.716641	-0.480678	0.0835862	1
EHI_178860	10.9166	13.3785	28.6423	32.2734	25.3141	33.4717	30.7656	38.4588	21.3027	32.0025	1.50228	0.587151	0.0848267	1
EHI_200730	17.0572	26.7569	28.6423	35.0798	38.7157	48.0619	30.7656	37.257	26.8841	38.7	1.43952	0.525585	0.0849023	1
EHI_179090	44.3487	60.649	102.157	94.0139	28.2922	50.6367	58.7343	54.0827	75.2923	47.9365	0.636672	-0.651378	0.0851036	1
EHI_174960	82.5569	76.7031	77.3341	61.7405	57.329	46.3454	44.7499	56.4864	74.5837	51.2277	0.686849	-0.541936	0.0853678	1
EHI_019860	71.6403	16.0541	6.6832	92.6107	94.5556	84.1084	74.117	70.9084	46.7471	80.9224	1.73107	0.791662	0.0854046	1
EHI_006950	53.9008	37.4597	42.9634	35.0798	24.5696	24.8892	50.3436	20.4312	42.3509	30.0584	0.709747	-0.494624	0.0854069	1
EHI_069270	254.494	170.352	178.537	249.768	303.769	290.088	345.413	255.991	213.288	298.816	1.401	0.486454	0.085968	1
EHI_202460	348.649	627.895	694.098	686.161	695.393	953.515	825.076	582.891	589.201	764.219	1.29704	0.375226	0.0860132	1
EHI_159850	14.3281	13.3785	6.6832	4.20958	4.4672	2.57475	11.1875	2.40367	9.64982	5.15827	0.534546	-0.903614	0.0865053	1
EHI_098260	22.5155	49.0543	58.2393	82.7884	15.6352	30.0387	29.3671	37.257	53.1494	28.0745	0.528219	-0.920793	0.0865643	1
EHI_065660	8.18746	4.45948	0.954743	2.80639	0.744533	1.7165	0	2.40367	4.10202	1.21618	0.296482	-1.75398	0.0868728	1
EHI_171770	3.41144	4.45948	8.59268	2.80639	11.9125	6.86599	11.1875	12.0184	4.8175	10.4961	2.17874	1.1235	0.0871061	1
EHI_024470	67.5466	42.811	55.3751	91.2075	94.5556	79.8172	111.875	79.3213	64.235	91.3922	1.42278	0.508711	0.0872176	1
EHI_006690	30.0207	36.5678	66.832	49.1117	22.336	34.33	23.7734	33.6514	45.633	28.5227	0.625045	-0.677969	0.0873035	1
EHI_151510	16.3749	27.6488	34.3707	37.8862	8.93439	21.4562	13.9843	24.0367	29.0702	17.1029	0.588333	-0.765296	0.0875428	1
EHI_169100	6213.6	4881.35	4500.66	6697.44	7921.08	6955.25	8010.23	7358.85	5573.26	7561.35	1.35672	0.440123	0.0875622	1
EHI_031310	24.5624	44.5948	35.3255	33.6766	17.1243	24.8892	20.9765	22.8349	34.5398	21.4562	0.621202	-0.686865	0.087705	1
EHI_111560	6.1406	8.02707	18.1401	14.0319	3.72266	5.14949	2.79687	9.6147	11.5849	5.32093	0.459298	-1.1225	0.0877482	1
EHI_006170	113.942	145.379	108.841	47.7086	75.1978	53.2114	97.8904	55.2845	103.968	70.396	0.677096	-0.562568	0.08781	1
EHI_069490	973.626	1080.09	682.641	1234.81	1222.52	1707.06	1356.48	957.864	992.791	1310.98	1.3205	0.401086	0.0878879	1
EHI_004530	20.4687	11.5947	23.8686	19.6447	8.93439	9.44074	8.39061	16.8257	18.8941	10.8979	0.576785	-0.793893	0.088176	1
EHI_201820	82.5569	142.703	118.388	86.998	98.2783	61.7939	71.3202	57.6882	107.662	72.2702	0.671271	-0.575032	0.0884146	1
EHI_009390	24.5624	24.0812	38.1897	37.8862	31.2704	50.6367	44.7499	63.6974	31.1799	47.5886	1.52626	0.610001	0.0887921	1
EHI_030810	419.607	446.84	707.464	548.648	814.519	701.189	718.795	539.625	530.64	693.532	1.30697	0.386229	0.089295	1
EHI_045930	15.0103	29.4326	54.4203	18.2415	11.168	10.299	23.7734	9.6147	29.2762	13.7138	0.468427	-1.0941	0.0895891	1
EHI_134750	40.255	66.8923	70.6509	68.7564	34.993	47.2037	44.7499	32.4496	61.6387	39.8491	0.646495	-0.62929	0.0903054	1
EHI_133930	16.3749	9.81086	15.2759	15.4351	11.168	7.72424	1.39843	6.00919	14.2242	6.57496	0.462238	-1.11329	0.0903889	1
EHI_119520	15.6926	9.81086	5.72846	12.6287	6.70079	3.433	4.1953	7.21102	10.9652	5.38503	0.491103	-1.0259	0.0904484	1
EHI_021540	23.8801	11.5947	14.3211	2.80639	10.4235	1.7165	4.1953	6.00919	13.1506	5.58611	0.424781	-1.23521	0.0904522	1
EHI_028670	3.41144	3.56759	5.72846	8.41916	1.48907	1.7165	0	2.40367	5.28166	1.40231	0.265505	-1.91319	0.0905171	1
EHI_096790	124.859	111.487	85.9268	102.433	166.031	147.619	172.007	121.386	106.176	151.761	1.42933	0.515334	0.0911919	1
EHI_198750	379.352	370.137	349.436	434.99	497.348	601.633	475.468	479.533	383.479	513.495	1.33905	0.421204	0.0912326	1
EHI_137950	15.0103	7.13517	8.59268	2.80639	4.4672	1.7165	5.59374	6.00919	8.38615	4.44665	0.530238	-0.915288	0.0913955	1
EHI_110000	852.178	350.515	369.485	310.106	1046.81	652.269	860.037	609.332	470.571	792.113	1.6833	0.751293	0.0917445	1
EHI_126560	35.479	38.3516	71.6057	96.8203	7.44533	37.763	53.1405	25.2386	60.5641	30.8968	0.510151	-0.971004	0.0917904	1
EHI_022610	38.8904	88.2978	27.6875	30.8702	59.5626	97.8404	82.5076	67.3029	46.4365	76.8034	1.65394	0.725911	0.0919115	1
EHI_005657	0	6.24328	8.59268	28.0639	2.2336	0	0	0	10.725	0.558399	0.0520654	-4.26353	0.0920101	1
EHI_039330	152.15	354.975	414.358	446.215	210.703	199.972	234.937	187.487	341.925	208.275	0.609124	-0.715192	0.0922031	1
EHI_079870	34.1144	34.784	33.416	42.0958	36.4821	12.0155	18.1797	18.0276	36.1025	21.1762	0.586557	-0.769657	0.092297	1
EHI_174220	29.3384	30.3245	34.3707	28.0639	27.5477	61.7939	46.1483	56.4864	30.5244	47.9941	1.57232	0.652895	0.0925136	1
EHI_075150	2.72915	13.3785	6.6832	12.6287	2.97813	4.29124	1.39843	4.80735	8.85488	3.36879	0.380444	-1.39424	0.0928642	1
EHI_178910	45.7133	33.8921	29.597	42.0958	59.5626	62.6522	54.539	46.8717	37.8246	55.9064	1.47804	0.563689	0.0932398	1
EHI_101730	52.5362	12.4866	26.7328	9.82235	50.6282	45.4872	47.5468	111.771	25.3945	63.8583	2.51465	1.33036	0.0933492	1
EHI_197450	42.9842	44.5948	40.0992	36.483	67.0079	74.6677	50.3436	44.468	41.0403	59.1218	1.44058	0.526649	0.0934668	1
EHI_092390	133.046	231.893	170.899	227.317	240.484	248.892	300.663	242.771	190.789	258.203	1.35334	0.436527	0.0936244	1
EHI_023000	40.9373	73.1355	30.5518	122.078	79.665	117.58	93.6951	96.147	66.6756	96.7718	1.45138	0.537428	0.0941029	1
EHI_087410	34.1144	46.3786	42.0087	64.5469	55.0954	67.8017	76.9139	67.3029	46.7621	66.7785	1.42805	0.514042	0.0944403	1
EHI_132390	86.6506	43.7029	34.3707	108.046	81.8986	127.879	125.859	82.9268	68.1925	104.641	1.53449	0.617761	0.0945389	1
EHI_082220	14.3281	26.7569	23.8686	14.0319	9.67892	17.165	12.5859	4.80735	19.7464	11.0593	0.560067	-0.836328	0.0947442	1
EHI_153760	4.09373	8.02707	2.86423	2.80639	9.67892	8.58249	9.78904	12.0184	4.44785	10.0172	2.25214	1.1713	0.0948321	1
EHI_025700	109.848	78.4869	63.013	165.577	103.49	275.498	156.625	150.23	104.231	171.461	1.645	0.718089	0.0956301	1
EHI_129880	17.7395	21.4055	13.3664	26.6607	43.9274	18.8815	25.1718	30.0459	19.793	29.5067	1.49076	0.576049	0.09571	1
EHI_170160	25.2447	12.4866	10.5022	9.82235	12.6571	3.433	11.1875	3.60551	14.5139	7.72076	0.531955	-0.910624	0.0962423	1
EHI_166370	4.09373	9.81086	14.3211	15.4351	4.4672	6.00774	4.1953	3.60551	10.9152	4.56894	0.418584	-1.25641	0.0962976	1
EHI_073470	1737.79	1171.06	961.426	1347.07	1748.91	2095.84	1820.76	1514.32	1304.33	1794.96	1.37615	0.460635	0.0964916	1
EHI_127690	12.9635	15.1622	6.6832	9.82235	5.21173	6.86599	8.39061	2.40367	11.1578	5.718	0.512466	-0.964472	0.0969922	1
EHI_180030	12.9635	46.3786	54.4203	53.3213	20.1024	28.3222	18.1797	19.2294	41.7709	21.4584	0.513716	-0.960956	0.0970673	1
EHI_000710	27.9738	50.8381	44.8729	43.499	24.5696	25.7475	23.7734	32.4496	41.796	26.635	0.637263	-0.650039	0.0974707	1
EHI_148790	2025.71	1927.39	915.598	1473.35	2191.16	2427.99	2051.5	2105.62	1585.51	2194.07	1.38382	0.468658	0.0977183	1
EHI_050800	418.925	736.707	364.712	1001.88	834.621	917.468	894.998	703.075	630.556	837.541	1.32826	0.409535	0.0978146	1
EHI_080710	37.5259	53.5138	51.5561	39.2894	28.2922	36.9047	29.3671	22.8349	45.4713	29.3497	0.645457	-0.631608	0.0978534	1
EHI_014200	50.4893	58.8652	69.6962	82.7884	31.2704	48.0619	27.9687	66.1011	65.4598	43.3505	0.662247	-0.594559	0.0981767	1
EHI_068030	47.0779	37.4597	22.9138	29.467	42.4384	54.9279	61.5311	62.4955	34.2296	55.3482	1.61697	0.693293	0.0983266	1
EHI_082500	67.5466	57.9733	47.7371	50.5149	50.6282	33.4717	41.953	24.0367	55.943	37.5224	0.670726	-0.576204	0.0989038	1
EHI_008630	92.1089	309.488	576.665	809.642	133.271	182.807	138.445	157.441	446.976	152.991	0.34228	-1.54675	0.0989348	1
EHI_153510	45.7133	66.0004	92.61	61.7405	26.8032	54.9279	48.9452	54.0827	66.516	46.1898	0.694415	-0.52613	0.0989545	1
EHI_051010	103.026	59.7571	85.9268	57.5309	58.8181	51.4949	54.539	56.4864	76.5601	55.3346	0.72276	-0.468411	0.0993024	1
EHI_100120	5.45831	5.35138	10.5022	4.20958	2.2336	1.7165	4.1953	2.40367	6.38036	2.63727	0.413342	-1.27459	0.0995345	1
EHI_067850	164.432	157.866	145.121	151.545	201.768	240.31	183.195	230.753	154.741	214.006	1.383	0.467801	0.0997024	1
EHI_131950	24.5624	31.2164	33.416	39.2894	15.6352	21.4562	30.7656	13.2202	32.121	20.2693	0.631029	-0.664223	0.10001	1
EHI_077640	31.3853	61.5409	133.664	117.868	32.0149	48.9202	41.953	40.8625	86.1146	40.9377	0.475386	-1.07283	0.10018	1
EHI_080750	44.3487	34.784	22.9138	14.0319	25.3141	13.732	20.9765	12.0184	29.0196	18.0102	0.620623	-0.68821	0.100217	1
EHI_117880	53.9008	73.1355	63.013	51.9181	67.7525	112.431	85.3045	84.1286	60.4919	87.4041	1.44489	0.530959	0.100609	1
EHI_068370	11.5989	17.8379	25.778	2.80639	34.993	18.0232	23.7734	22.8349	14.5053	24.9061	1.71704	0.77992	0.101439	1
EHI_107300	77.7809	33.8921	68.7415	61.7405	21.5914	66.9434	30.7656	30.0459	60.5387	37.3366	0.616739	-0.697268	0.101567	1
EHI_199130	32.0676	22.2974	71.6057	56.1277	14.1461	35.1882	22.375	24.0367	45.5246	23.9365	0.525793	-0.927433	0.101636	1
EHI_057700	935.417	870.491	747.563	1086.07	1303.68	1259.05	1204.05	1004.74	909.886	1192.88	1.31102	0.39069	0.101904	1
EHI_111990	601.778	1147.87	1861.75	1650.15	581.48	945.79	557.975	889.36	1315.39	743.651	0.565348	-0.82279	0.101912	1
EHI_103500	45.7133	27.6488	50.6014	30.8702	28.2922	30.0387	22.375	19.2294	38.7084	24.9838	0.645436	-0.631653	0.102588	1
EHI_157770	336.368	204.244	630.13	411.135	254.63	195.681	334.226	72.1102	395.47	214.162	0.541538	-0.884866	0.102708	1
EHI_137920	103.026	70.4598	66.832	65.9501	116.892	125.304	103.484	94.9452	76.5669	110.156	1.43869	0.52476	0.102999	1
EHI_103310	743.012	2230.63	1662.21	2886.37	875.57	1024.75	766.342	1267.94	1880.56	983.65	0.523064	-0.934941	0.103187	1
EHI_087350	24.5624	86.514	121.252	190.834	26.8032	49.7784	39.1562	48.0735	105.791	40.9528	0.387112	-1.36918	0.103309	1
EHI_068610	4.77602	4.45948	3.81897	4.20958	2.97813	0.858249	0	0	4.31601	0.959095	0.222218	-2.16995	0.103339	1
EHI_056380	350.696	412.056	358.028	618.808	577.013	550.996	574.757	530.01	434.897	558.194	1.28351	0.360092	0.103458	1
EHI_074060	64.8174	70.4598	120.298	130.497	64.0298	53.2114	82.5076	49.2753	96.5179	62.2561	0.645021	-0.632583	0.103493	1
EHI_148570	10.2343	29.4326	34.3707	40.6926	15.6352	18.8815	9.78904	13.2202	28.6826	14.3815	0.501402	-0.995962	0.10351	1
EHI_174940	56.6299	95.4329	163.261	179.609	56.5845	80.6754	71.3202	60.0919	123.733	67.168	0.542846	-0.881386	0.103592	1
EHI_189970	126.223	181.947	105.976	138.916	186.133	211.988	177.601	177.872	138.266	188.398	1.36258	0.446344	0.103639	1
EHI_188150	1.36458	4.45948	0.954743	2.80639	0	0.858249	0	0	2.3963	0.214562	0.0895391	-3.48134	0.10399	1
EHI_056450	35.479	70.4598	84.9721	108.046	56.5845	29.1805	41.953	39.6606	74.7392	41.8447	0.559876	-0.836822	0.104007	1
EHI_091520	46.3956	41.9191	28.6423	54.7245	64.7743	60.9357	55.9374	63.6974	42.9204	61.3362	1.42907	0.515076	0.104132	1
EHI_049440	15.6926	5.35138	12.4117	8.41916	6.70079	4.29124	4.1953	6.00919	10.4687	5.29913	0.506188	-0.982255	0.104259	1
EHI_008390	29.3384	72.2436	125.071	131.9	51.3728	35.1882	36.3593	44.468	89.6384	41.8471	0.466843	-1.09899	0.104322	1
EHI_148890	113.942	123.974	115.524	183.818	175.71	181.949	202.773	153.835	134.314	178.567	1.32947	0.410848	0.104415	1
EHI_118670	87.3329	57.0814	68.7415	51.9181	92.322	95.2656	109.078	102.156	66.2685	99.7054	1.50457	0.58935	0.104458	1
EHI_119370	17.7395	23.1893	32.4612	30.8702	11.9125	12.8737	20.9765	19.2294	26.0651	16.248	0.623365	-0.681852	0.104479	1
EHI_000730	753.929	980.195	712.238	1556.14	1003.63	1667.58	1317.33	1334.04	1000.63	1330.64	1.32981	0.411222	0.104508	1
EHI_016350	34.1144	54.4057	132.709	110.852	26.8032	42.0542	44.7499	51.679	83.0204	41.3216	0.497728	-1.00657	0.104553	1
EHI_104770	9.55204	10.7028	10.5022	12.6287	7.44533	3.433	4.1953	4.80735	10.8464	4.97024	0.458238	-1.12583	0.104572	1
EHI_095810	245.624	210.488	154.668	195.044	274.733	270.348	331.429	268.01	201.456	286.13	1.42031	0.506207	0.104886	1
EHI_122890	60.7237	38.3516	63.9678	61.7405	37.2266	30.897	44.7499	43.2661	56.1959	39.0349	0.694623	-0.525699	0.104923	1
EHI_165310	26.6092	38.3516	35.3255	22.4511	14.8907	17.165	25.1718	26.4404	30.6843	20.917	0.681682	-0.552829	0.10513	1
EHI_074010	38.8904	21.4055	33.416	19.6447	26.8032	12.0155	11.1875	21.6331	28.3392	17.9098	0.631981	-0.662048	0.105784	1
EHI_033350	11.5989	20.5136	13.3664	16.8383	11.168	4.29124	11.1875	7.21102	15.5793	8.46443	0.543313	-0.880146	0.10665	1
EHI_155890	14.3281	6.24328	4.77371	11.2255	3.72266	3.433	6.99217	4.80735	9.14265	4.7388	0.518318	-0.948091	0.107089	1
EHI_068190	38.2082	38.3516	42.0087	29.467	51.3728	59.2192	62.9296	50.4772	37.0089	55.9997	1.51314	0.597548	0.107211	1
EHI_191090	9.55204	17.8379	5.72846	23.8543	0	4.29124	12.5859	10.8165	14.2432	6.92342	0.486087	-1.04071	0.107292	1
EHI_091500	43.6665	73.1355	63.013	105.239	58.0735	33.4717	43.3515	34.8533	71.2636	42.4375	0.5955	-0.747826	0.107318	1
EHI_029580	100.979	103.46	86.8816	70.1596	66.2634	66.0852	62.9296	66.1011	90.37	65.3448	0.723081	-0.467771	0.107373	1
EHI_161010	45.031	0.891897	0	12.6287	61.0517	157.06	0	56.4864	14.6379	68.6494	4.68983	2.22954	0.107444	1
EHI_170960	4.09373	3.56759	1.90949	1.40319	7.44533	4.29124	9.78904	8.41286	2.7435	7.48462	2.72813	1.44791	0.107772	1
EHI_105230	0	0	2.86423	4.20958	4.4672	4.29124	4.1953	4.80735	1.76845	4.44027	2.51083	1.32816	0.107932	1
EHI_156090	51.8539	38.3516	25.778	68.7564	29.7813	32.6135	22.375	30.0459	46.185	28.7039	0.621499	-0.686177	0.108203	1
EHI_148600	17.0572	29.4326	50.6014	56.1277	16.3797	29.1805	15.3828	14.422	38.3047	18.8413	0.491878	-1.02363	0.108428	1
EHI_081920	27.9738	55.2976	81.1531	70.1596	23.0805	53.2114	27.9687	27.6423	58.646	32.9757	0.562284	-0.830629	0.108622	1
EHI_065890	22.5155	35.6759	24.8233	15.4351	20.1024	14.5902	16.7812	8.41286	24.6125	14.9717	0.608297	-0.717153	0.108732	1
EHI_134780	23.1978	35.6759	81.1531	117.868	17.1243	30.897	26.5703	24.0367	64.4737	24.6571	0.382436	-1.38671	0.108947	1
EHI_192420	53.9008	34.784	38.1897	29.467	28.2922	26.6057	32.164	21.6331	39.0854	27.1738	0.695241	-0.524415	0.109194	1
EHI_044960	29.3384	41.0272	13.3664	33.6766	46.161	65.2269	37.7577	26.4404	29.3522	43.8965	1.49551	0.58064	0.109436	1
EHI_050320	29.3384	41.0272	13.3664	33.6766	46.161	65.2269	37.7577	26.4404	29.3522	43.8965	1.49551	0.58064	0.109436	1
EHI_178530	4.09373	5.35138	5.72846	8.41916	3.72266	2.57475	0	0	5.89818	1.57435	0.266922	-1.90551	0.109468	1
EHI_058540	13.6458	22.2974	28.6423	7.01596	10.4235	12.8737	9.78904	3.60551	17.9004	9.17294	0.512444	-0.964533	0.109819	1
EHI_169360	599.049	1468.95	1200.11	1474.76	449.698	848.808	661.46	1087.66	1185.72	761.907	0.642571	-0.638073	0.109842	1
EHI_183030	6.1406	2.67569	2.86423	0	1.48907	0	1.39843	0	2.92013	0.721875	0.247207	-2.01621	0.110075	1
EHI_156690	1024.11	1351.22	1179.11	1564.56	1165.94	1750.83	1745.25	2546.69	1279.75	1802.18	1.40822	0.493877	0.110698	1
EHI_186360	0	0	3.81897	0	14.8907	0	19.5781	0	0.954743	8.61718	9.02566	3.17403	0.11094	1
EHI_049450	64.1351	48.1624	37.235	29.467	37.9712	28.3222	33.5624	26.4404	44.7499	31.5741	0.705567	-0.503144	0.11124	1
EHI_100370	23.8801	23.1893	9.54743	18.2415	37.2266	27.464	22.375	30.0459	18.7146	29.2779	1.56444	0.645648	0.111244	1
EHI_042720	3592.25	4553.13	3309.14	4578.62	4628.76	5433.57	4951.86	6262.77	4008.28	5319.24	1.32706	0.408236	0.111648	1
EHI_018640	4.09373	16.0541	8.59268	8.41916	5.95626	3.433	4.1953	2.40367	9.28993	3.99706	0.430257	-1.21673	0.111718	1
EHI_064610	6.1406	8.91897	6.6832	7.01596	5.95626	1.7165	1.39843	1.20184	7.18968	2.56826	0.357214	-1.48514	0.111742	1
EHI_049940	51.8539	57.9733	130.8	127.691	46.161	58.3609	50.3436	51.679	92.0794	51.6362	0.560779	-0.834496	0.111794	1
EHI_104700	34.7967	39.2435	21.9591	32.2734	60.3071	42.9124	51.7421	32.4496	32.0682	46.8528	1.46104	0.546994	0.11181	1
EHI_023290	2.72915	6.24328	3.81897	4.20958	0	0.858249	4.1953	1.20184	4.25024	1.56385	0.367943	-1.44245	0.111959	1
EHI_156380	45.7133	24.0812	26.7328	43.499	59.5626	49.7784	61.5311	33.6514	35.0066	51.1309	1.46061	0.54657	0.1123	1
EHI_118920	137.822	137.352	171.854	159.964	236.017	211.988	179	164.652	151.748	197.914	1.30423	0.383196	0.112518	1
EHI_027350	0.682288	0.891897	0	0	2.97813	2.57475	2.79687	2.40367	0.393546	2.68836	6.8311	2.77212	0.112591	1
EHI_035940	15.6926	62.4328	74.4699	113.659	12.6571	43.7707	27.9687	27.6423	66.5635	28.0097	0.420796	-1.24881	0.11266	1
EHI_144040	90.7444	0	0	0	0	0	0	0	22.6861	0	0	#DIV/0!	0.112736	1
EHI_197980	57.9945	37.4597	48.6919	51.9181	20.8469	37.763	46.1483	37.257	49.016	35.5038	0.72433	-0.465281	0.112831	1
EHI_178980	1.36458	3.56759	0	2.80639	5.95626	0.858249	5.59374	9.6147	1.93464	5.50574	2.84588	1.50887	0.113125	1
EHI_084690	54.5831	74.0274	64.9225	88.4011	61.0517	128.737	82.5076	114.175	70.4835	96.6178	1.37079	0.455003	0.114398	1
EHI_130160	11.5989	17.8379	19.0949	18.2415	11.168	8.58249	1.39843	13.2202	16.6933	8.59228	0.514714	-0.958156	0.114425	1
EHI_068450	15.0103	16.946	14.3211	15.4351	8.93439	9.44074	9.78904	6.00919	15.4282	8.54334	0.55375	-0.852694	0.114556	1
EHI_109860	26.6092	55.2976	92.61	81.3852	23.0805	54.9279	26.5703	26.4404	63.9755	32.7548	0.511989	-0.965814	0.114924	1
EHI_031960	45.7133	31.2164	35.3255	28.0639	26.8032	22.3145	19.5781	25.2386	35.0798	23.4836	0.669434	-0.578986	0.115123	1
EHI_029620	212.874	205.136	383.807	336.766	198.79	188.815	241.929	177.872	284.646	201.852	0.709132	-0.495873	0.115302	1
EHI_066740	2.04687	1.78379	1.90949	4.20958	5.21173	5.14949	6.99217	7.21102	2.48743	6.14111	2.46885	1.30384	0.115384	1
EHI_005150	1239.72	2995.88	5248.22	4608.08	1318.57	2422.84	1459.97	2063.55	3522.98	1816.23	0.515539	-0.955847	0.115791	1
EHI_169580	433.253	503.03	320.793	470.07	581.48	623.947	467.077	596.111	431.786	567.154	1.31351	0.393422	0.115918	1
EHI_055960	16.3749	34.784	38.1897	42.0958	20.8469	18.8815	11.1875	26.4404	32.8611	19.3391	0.58851	-0.764862	0.116113	1
EHI_096350	246.306	598.463	1220.16	985.041	323.127	411.96	299.265	444.68	762.493	369.758	0.484933	-1.04414	0.116267	1
EHI_012490	32.0676	52.6219	65.8772	58.9341	35.7376	34.33	23.7734	39.6606	52.3752	33.3754	0.637236	-0.650099	0.116591	1
EHI_069320	447.581	344.272	439.182	340.976	327.594	288.372	262.906	294.45	393.003	293.33	0.746383	-0.422012	0.117563	1
EHI_096360	399.139	596.679	795.301	502.343	429.595	335.575	320.242	542.029	573.365	406.86	0.7096	-0.494921	0.117869	1
EHI_037190	10.2343	29.4326	20.0496	16.8383	30.5258	39.4795	39.1562	12.0184	19.1387	30.295	1.58292	0.662584	0.118048	1
EHI_065280	12.9635	16.946	7.63794	9.82235	5.95626	7.72424	8.39061	3.60551	11.8425	6.41916	0.542046	-0.883512	0.118185	1
EHI_079230	4.09373	1.78379	0.954743	1.40319	0	0.858249	0	0	2.05886	0.214562	0.104214	-3.26238	0.118536	1
EHI_001110	8.86975	1.78379	3.81897	7.01596	12.6571	8.58249	5.59374	15.6239	5.37212	10.6143	1.97581	0.982445	0.118649	1
EHI_014070	180.124	129.325	168.989	137.513	110.191	115.005	113.273	122.587	153.988	115.264	0.748528	-0.417872	0.118828	1
EHI_090260	10.9166	10.7028	11.4569	5.61277	8.18986	6.00774	1.39843	1.20184	9.67226	4.19947	0.434176	-1.20365	0.118996	1
EHI_160920	17.0572	33.0002	24.8233	28.0639	8.93439	27.464	16.7812	8.41286	25.7361	15.3981	0.598307	-0.741042	0.119094	1
EHI_177190	79.8277	214.055	389.535	422.361	104.979	178.516	99.2889	105.762	276.445	122.136	0.441811	-1.1785	0.119353	1
EHI_169900	264.046	205.136	266.373	280.639	401.303	320.985	271.296	322.092	254.048	328.919	1.29471	0.37263	0.119429	1
EHI_086790	0	0.891897	0	0	5.21173	0	0	4.80735	0.222974	2.50477	11.2335	3.48973	0.119468	1
EHI_052180	6.82288	8.91897	9.54743	0	13.4016	10.299	19.5781	9.6147	6.32232	13.2233	2.09153	1.06456	0.119522	1
EHI_182870	29.3384	32.1083	55.3751	40.6926	29.7813	20.598	32.164	19.2294	39.3786	25.4432	0.646117	-0.630133	0.119891	1
EHI_113570	34.7967	26.7569	27.6875	14.0319	17.8688	13.732	30.7656	9.6147	25.8183	17.9953	0.696997	-0.520775	0.119997	1
EHI_112800	55.2654	82.9464	58.2393	84.1916	115.403	79.8172	83.9061	92.5415	70.1607	92.9168	1.32434	0.405278	0.120052	1
EHI_040850	19.7864	53.5138	59.194	44.9022	26.8032	29.1805	26.5703	31.2478	44.3491	28.4504	0.641511	-0.640455	0.120168	1
EHI_114360	21.8332	28.5407	11.4569	0	21.5914	30.897	43.3515	30.0459	15.4577	31.4715	2.03597	1.02572	0.120521	1
EHI_048410	57.9945	40.1354	71.6057	50.5149	36.4821	38.6212	39.1562	39.6606	55.0626	38.48	0.698841	-0.516964	0.120574	1
EHI_134730	25.927	26.7569	54.4203	35.0798	20.8469	27.464	22.375	19.2294	35.546	22.4788	0.632386	-0.661122	0.121028	1
EHI_055700	255.176	291.65	165.17	290.461	385.668	308.97	299.265	316.083	250.614	327.496	1.30677	0.38601	0.121228	1
EHI_194400	38.8904	80.2707	86.8816	102.433	49.1392	48.0619	47.5468	58.89	77.1189	50.9095	0.660142	-0.599151	0.121238	1
EHI_138370	25.2447	48.1624	69.6962	60.3373	27.5477	42.0542	29.3671	26.4404	50.8601	31.3524	0.616443	-0.697961	0.121251	1
EHI_130660	21.1509	10.7028	11.4569	2.80639	9.67892	1.7165	5.59374	6.00919	11.5292	5.74959	0.498696	-1.00377	0.121298	1
EHI_174660	106.437	165.893	85.9268	130.497	207.725	171.65	149.633	103.358	122.188	158.091	1.29383	0.37165	0.121317	1
EHI_180450	8.18746	8.02707	12.4117	21.0479	5.21173	6.86599	5.59374	6.00919	12.4185	5.92016	0.47672	-1.06878	0.121518	1
EHI_030820	73.6871	47.2705	105.022	95.4171	140.717	181.949	25.1718	212.725	80.3491	140.141	1.74415	0.802521	0.121724	1
EHI_098790	12.9635	25.865	63.9678	50.5149	17.1243	10.299	29.3671	15.6239	38.3278	18.1036	0.472335	-1.08212	0.121752	1
EHI_011970	40.255	24.9731	20.0496	23.8543	52.1173	36.9047	41.953	36.0551	27.283	41.7575	1.53053	0.614034	0.122149	1
EHI_167310	718.45	810.734	732.288	836.303	1125.73	970.68	798.506	1087.66	774.444	995.646	1.28563	0.362472	0.122547	1
EHI_072020	3.41144	4.45948	1.90949	2.80639	0.744533	0	0	2.40367	3.1467	0.787052	0.25012	-1.99931	0.122721	1
EHI_137930	66.8643	89.1897	78.2889	91.2075	127.315	91.8326	109.078	108.165	81.3876	109.098	1.34047	0.422741	0.122795	1
EHI_125800	107.119	249.731	363.757	444.812	116.147	186.24	137.047	175.468	291.355	153.725	0.527623	-0.922421	0.123073	1
EHI_182730	2402.34	5082.03	1818.78	2292.82	3395.07	9474.21	5139.25	3531	2898.99	5384.88	1.8575	0.893363	0.123125	1
EHI_126000	5.45831	2.67569	3.81897	4.20958	1.48907	0.858249	0	2.40367	4.04064	1.18775	0.293951	-1.76635	0.123191	1
EHI_192610	219.697	338.921	274.011	296.074	202.513	213.704	176.203	222.34	282.176	203.69	0.721855	-0.470219	0.123347	1
EHI_081110	15.6926	16.946	25.778	21.0479	13.4016	11.1572	13.9843	7.21102	19.8662	11.4385	0.575781	-0.796408	0.123384	1
EHI_091700	2.04687	2.67569	4.77371	5.61277	7.44533	8.58249	6.99217	7.21102	3.77726	7.55775	2.00086	1.00062	0.123799	1
EHI_015290	34.7967	32.1083	5.72846	46.3054	51.3728	45.4872	50.3436	28.8441	29.7347	44.0119	1.48015	0.565747	0.124115	1
EHI_049570	45.7133	64.2166	119.343	86.998	39.4602	60.0774	50.3436	52.8808	79.0677	50.6905	0.641103	-0.641371	0.124258	1
EHI_015970	3.41144	4.45948	1.90949	2.80639	1.48907	0	1.39843	0	3.1467	0.721875	0.229407	-2.12402	0.124571	1
EHI_049960	5.45831	1.78379	0.954743	0	0	0	1.39843	0	2.04921	0.349609	0.170606	-2.55126	0.124673	1
EHI_172280	151.468	104.352	278.785	130.497	99.0228	110.714	93.6951	116.578	166.275	105.003	0.631498	-0.66315	0.125038	1
EHI_178570	46.3956	51.73	131.754	103.836	33.504	54.9279	44.7499	55.2845	83.4291	47.1166	0.56475	-0.824316	0.125166	1
EHI_133540	904.714	1020.33	1499.9	1623.49	1110.84	768.991	816.686	810.038	1262.11	876.64	0.694583	-0.525782	0.125257	1
EHI_005870	181.489	192.65	167.08	218.898	260.586	284.08	187.39	247.579	190.029	244.909	1.2888	0.366025	0.125315	1
EHI_013880	12.9635	15.1622	16.2306	9.82235	8.18986	6.00774	9.78904	7.21102	13.5447	7.79942	0.575829	-0.796287	0.125349	1
EHI_120310	98.2495	53.5138	68.7415	56.1277	53.6064	40.3377	76.9139	40.8625	69.1581	52.9301	0.765349	-0.38581	0.125474	1
EHI_096190	10.2343	9.81086	10.5022	4.20958	2.2336	6.86599	4.1953	4.80735	8.68923	4.52556	0.520824	-0.941132	0.125606	1
EHI_202710	4.77602	20.5136	47.7371	23.8543	7.44533	12.8737	4.1953	9.6147	24.2203	8.53227	0.352278	-1.50521	0.125614	1
EHI_067210	84.6038	55.2976	53.4656	43.499	32.7594	46.3454	47.5468	55.2845	59.2165	45.484	0.768098	-0.380638	0.126022	1
EHI_064530	49.8071	30.3245	51.5561	63.1437	67.0079	65.2269	74.117	64.8992	48.7078	67.8128	1.39224	0.477404	0.12636	1
EHI_066720	30.0207	39.2435	125.071	122.078	17.8688	41.196	30.7656	48.0735	79.1033	34.4759	0.435835	-1.19815	0.126557	1
EHI_087400	57.3122	35.6759	35.3255	16.8383	30.5258	26.6057	20.9765	15.6239	36.288	23.433	0.645751	-0.63095	0.126581	1
EHI_138060	11.5989	23.1893	13.3664	8.41916	11.168	3.433	9.78904	8.41286	14.1434	8.20072	0.579825	-0.78631	0.12664	1
EHI_188780	24.5624	45.4867	35.3255	43.499	23.825	32.6135	18.1797	15.6239	37.2184	22.5605	0.606166	-0.722216	0.126675	1
EHI_007320	64.8174	159.65	278.785	152.948	83.3877	74.6677	96.492	111.771	164.05	91.5795	0.558242	-0.841038	0.127011	1
EHI_102490	2.04687	2.67569	0.954743	0	0	0	0	0	1.41932	0	0	#DIV/0!	0.127057	1
EHI_084660	455.769	976.627	2167.27	2055.68	532.341	797.313	535.6	783.598	1413.83	662.213	0.468381	-1.09425	0.127411	1
EHI_091100	38.2082	89.1897	168.035	136.11	54.3509	55.7862	67.1249	55.2845	107.886	58.1366	0.538873	-0.891983	0.127463	1
EHI_092700	4.77602	2.67569	1.90949	1.40319	5.21173	6.86599	9.78904	7.21102	2.6911	7.26945	2.7013	1.43365	0.127479	1
EHI_073440	60.7237	49.9462	64.9225	70.1596	81.1541	93.5491	79.7108	81.7249	61.438	84.0347	1.3678	0.451854	0.127778	1
EHI_124530	51.8539	38.3516	37.235	46.3054	57.329	62.6522	78.3123	57.6882	43.4364	63.9954	1.47331	0.559063	0.127985	1
EHI_110560	23.1978	35.6759	31.5065	16.8383	13.4016	24.8892	15.3828	15.6239	26.8046	17.3244	0.64632	-0.629679	0.128229	1
EHI_175120	19.1041	15.1622	15.2759	15.4351	8.93439	14.5902	11.1875	2.40367	16.2443	9.27894	0.571211	-0.807904	0.128384	1
EHI_090420	4.77602	5.35138	1.90949	1.40319	0.744533	0.858249	1.39843	1.20184	3.36002	1.05076	0.312725	-1.67703	0.128482	1
EHI_048200	11.5989	9.81086	9.54743	9.82235	19.3578	15.4485	15.3828	19.2294	10.1949	17.3546	1.70229	0.767475	0.128664	1
EHI_163250	6.82288	6.24328	1.90949	9.82235	15.6352	9.44074	13.9843	4.80735	6.1995	10.9669	1.769	0.822933	0.128684	1
EHI_197800	0	0	0	0	1.48907	0.858249	0	3.60551	0	1.48821	#DIV/0!	#DIV/0!	0.128713	1
EHI_067910	6.82288	2.67569	2.86423	2.80639	1.48907	0.858249	0	2.40367	3.7923	1.18775	0.3132	-1.67484	0.128745	1
EHI_086390	0	0	3.81897	7.01596	0	0	0	0	2.70873	0	0	#DIV/0!	0.128745	1
EHI_143580	31.3853	45.4867	25.778	30.8702	49.1392	54.9279	40.5546	46.8717	33.3801	47.8733	1.43419	0.520235	0.12875	1
EHI_034010	1.36458	4.45948	11.4569	12.6287	0.744533	5.14949	1.39843	1.20184	7.47743	2.12357	0.283998	-1.81605	0.1289	1
EHI_139980	26.6092	12.4866	9.54743	26.6607	24.5696	24.8892	44.7499	28.8441	18.826	30.7632	1.63408	0.708481	0.128929	1
EHI_125720	85.9683	71.3517	58.2393	32.2734	55.0954	37.763	47.5468	45.6698	61.9582	46.5187	0.750808	-0.413483	0.129222	1
EHI_045210	6.82288	17.8379	5.72846	16.8383	8.93439	3.433	1.39843	6.00919	11.8069	4.94375	0.418717	-1.25595	0.12941	1
EHI_000780	36.8436	77.595	167.08	202.06	35.7376	68.6599	37.7577	62.4955	120.895	51.1627	0.423201	-1.24059	0.129479	1
EHI_035210	9.55204	11.5947	8.59268	8.41916	14.1461	18.0232	13.9843	20.4312	9.53963	16.6462	1.74496	0.80319	0.12954	1
EHI_126950	28.6561	60.649	60.1488	74.3692	26.8032	49.7784	32.164	33.6514	55.9558	35.5993	0.636204	-0.652439	0.129555	1
EHI_011270	167.843	166.785	504.104	517.778	204.746	170.792	95.0936	108.165	339.127	144.699	0.426681	-1.22877	0.129575	1
EHI_137990	15.0103	13.3785	6.6832	16.8383	22.336	20.598	27.9687	13.2202	12.9776	21.0307	1.62054	0.696477	0.129679	1
EHI_175090	252.447	171.244	325.567	162.77	186.133	179.374	165.015	139.413	228.007	167.484	0.734556	-0.445056	0.129867	1
EHI_123290	16.3749	5.35138	12.4117	1.40319	4.4672	5.14949	2.79687	3.60551	8.88529	4.00477	0.450719	-1.1497	0.130016	1
EHI_002460	4.09373	0	1.90949	0	0	0	0	0	1.5008	0	0	#DIV/0!	0.130065	1
EHI_110370	2.72915	5.35138	4.77371	2.80639	3.72266	19.7397	6.99217	7.21102	3.91516	9.4164	2.40511	1.2661	0.130335	1
EHI_105670	9.55204	5.35138	0.954743	0	5.95626	19.7397	11.1875	7.21102	3.96454	11.0236	2.78056	1.47537	0.130575	1
EHI_008040	19.1041	11.5947	19.0949	11.2255	10.4235	12.0155	8.39061	3.60551	15.2548	8.60877	0.564332	-0.825383	0.130758	1
EHI_166470	65.4997	95.4329	62.0583	95.4171	96.0447	127.879	97.8904	100.954	79.602	105.692	1.32776	0.408992	0.130869	1
EHI_135160	2.72915	6.24328	4.77371	7.01596	8.93439	11.1572	6.99217	10.8165	5.19053	9.47508	1.82546	0.868258	0.130936	1
EHI_085060	88.6975	194.433	186.175	197.85	81.8986	145.044	120.265	117.78	166.789	116.247	0.696971	-0.52083	0.13131	1
EHI_057960	4.77602	1.78379	2.86423	0	0.744533	0	1.39843	0	2.35601	0.535742	0.227394	-2.13674	0.131321	1
EHI_150770	120.083	183.731	233.912	192.237	136.249	127.021	120.265	133.404	182.491	129.235	0.708173	-0.497827	0.131811	1
EHI_150100	2.72915	0	0	0	14.8907	0	12.5859	0	0.682288	6.86914	10.0678	3.33168	0.131884	1
EHI_169670	1041.85	875.843	793.391	865.77	862.169	619.656	651.671	536.02	894.214	667.379	0.74633	-0.422115	0.131924	1
EHI_098580	16.3749	53.5138	113.614	162.77	26.0586	39.4795	16.7812	31.2478	86.5684	28.3918	0.327969	-1.60837	0.132122	1
EHI_028880	524.68	1118.44	788.617	2642.21	1515.12	2458.88	1981.58	1467.44	1268.49	1855.76	1.46297	0.5489	0.13219	1
EHI_025440	24.5624	20.5136	15.2759	9.82235	8.18986	9.44074	9.78904	20.4312	17.5436	11.9627	0.681887	-0.552396	0.132598	1
EHI_097060	2.72915	2.67569	0	0	0	0	0	0	1.35121	0	0	#DIV/0!	0.132899	1
EHI_052750	11.5989	9.81086	4.77371	4.20958	11.9125	19.7397	12.5859	13.2202	7.59826	14.3646	1.89051	0.918775	0.133692	1
EHI_023140	49.8071	55.2976	77.3341	65.9501	34.2485	48.0619	44.7499	46.8717	62.0972	43.483	0.700241	-0.514077	0.134006	1
EHI_067960	148.739	140.92	139.392	150.142	167.52	192.248	218.156	222.34	144.798	200.066	1.38169	0.466432	0.134423	1
EHI_182510	9.55204	16.946	20.0496	12.6287	4.4672	6.00774	20.9765	2.40367	14.7941	8.46378	0.572105	-0.805647	0.134516	1
EHI_049630	15.0103	19.6217	19.0949	8.41916	14.1461	5.14949	9.78904	7.21102	15.5365	9.07392	0.584038	-0.775865	0.135239	1
EHI_167720	826.251	715.301	614.854	694.58	953.002	978.404	1015.26	868.928	712.747	953.899	1.33834	0.420448	0.135385	1
EHI_135110	2.72915	4.45948	2.86423	15.4351	5.95626	10.299	15.3828	14.422	6.372	11.515	1.80713	0.8537	0.135563	1
EHI_054490	29.3384	20.5136	12.4117	25.2575	35.7376	26.6057	40.5546	33.6514	21.8803	34.1373	1.56019	0.641719	0.135677	1
EHI_100090	10.9166	10.7028	3.81897	16.8383	11.9125	23.1727	19.5781	14.422	10.5692	17.2713	1.63413	0.708519	0.135769	1
EHI_119550	28.6561	66.8923	81.1531	148.738	37.2266	36.0465	30.7656	39.6606	81.36	35.9248	0.441554	-1.17934	0.136878	1
EHI_055990	49.8071	49.0543	57.2846	70.1596	64.7743	78.1007	96.492	75.7158	56.5764	78.7707	1.39229	0.477459	0.136884	1
EHI_024450	8.86975	9.81086	18.1401	11.2255	21.5914	22.3145	16.7812	13.2202	12.0116	18.4768	1.53825	0.621294	0.137047	1
EHI_155730	66.182	68.676	68.7415	64.5469	73.7087	104.706	96.492	103.358	67.0366	94.5663	1.41067	0.496377	0.137121	1
EHI_176860	17.7395	20.5136	11.4569	29.467	22.336	31.7552	43.3515	22.8349	19.7943	30.0694	1.5191	0.603213	0.137207	1
EHI_046590	68.2288	90.0816	86.8816	116.465	69.9861	64.3687	55.9374	52.8808	90.4142	60.7932	0.672386	-0.572639	0.137547	1
EHI_141040	47.7602	78.4869	92.61	61.7405	37.2266	60.9357	50.3436	50.4772	70.1494	49.7458	0.709141	-0.495857	0.137571	1
EHI_197530	128.953	125.757	84.0173	217.495	180.177	220.57	170.609	138.211	139.056	177.392	1.27569	0.351278	0.13762	1
EHI_037670	3.41144	3.56759	2.86423	2.80639	8.93439	3.433	4.1953	12.0184	3.16241	7.14527	2.25944	1.17596	0.137648	1
EHI_065770	44.3487	45.4867	51.5561	51.9181	32.0149	25.7475	48.9452	31.2478	48.3274	34.4888	0.713649	-0.486713	0.137767	1
EHI_035920	26.6092	31.2164	51.5561	39.2894	23.825	24.031	19.5781	28.8441	37.1678	24.0696	0.647592	-0.626843	0.137787	1
EHI_168260	72.3226	115.947	122.207	82.7884	72.9642	66.0852	75.5155	69.7066	98.3161	71.0679	0.72285	-0.468231	0.137846	1
EHI_096410	37.5259	25.865	19.0949	21.0479	40.9493	38.6212	40.5546	40.8625	25.8834	40.2469	1.55493	0.63685	0.138057	1
EHI_023610	39.5727	65.1085	61.1035	74.3692	43.9274	40.3377	34.9609	38.4588	60.0385	39.4212	0.656599	-0.606916	0.138076	1
EHI_006920	66.8643	83.8383	70.6509	124.884	117.636	110.714	113.273	102.156	86.5594	110.945	1.28172	0.358081	0.138103	1
EHI_103890	34.1144	18.7298	34.3707	22.4511	58.0735	43.7707	33.5624	21.6331	27.4165	39.2599	1.43198	0.518013	0.138235	1
EHI_132530	2.04687	0	3.81897	0	0	0	0	0	1.46646	0	0	#DIV/0!	0.138343	1
EHI_117860	57.9945	82.0545	131.754	143.126	37.2266	85.8249	61.5311	75.7158	103.732	65.0746	0.627332	-0.672698	0.138388	1
EHI_016380	8.18746	7.13517	9.54743	4.20958	6.70079	0.858249	1.39843	3.60551	7.26991	3.14075	0.43202	-1.21083	0.138693	1
EHI_142270	17.7395	23.1893	19.0949	54.7245	36.4821	31.7552	44.7499	51.679	28.687	41.1666	1.43502	0.521073	0.139128	1
EHI_142890	0	0	0	0	2.2336	1.7165	1.39843	0	0	1.33713	#DIV/0!	#DIV/0!	0.139606	1
EHI_008030	128.27	122.19	54.4203	105.239	151.885	143.328	135.648	129.798	102.53	140.165	1.36706	0.451078	0.139969	1
EHI_087360	18.4218	13.3785	11.4569	18.2415	29.0368	24.8892	23.7734	15.6239	15.3747	23.3308	1.51748	0.601682	0.14003	1
EHI_135210	124.859	111.487	158.487	232.93	173.476	204.263	209.765	216.331	156.941	200.959	1.28048	0.35668	0.140047	1
EHI_186890	21.8332	27.6488	12.4117	14.0319	15.6352	12.8737	8.39061	8.41286	18.9814	11.3281	0.5968	-0.744681	0.140059	1
EHI_162540	157.609	99.8924	130.8	193.641	90.0885	116.722	102.086	116.578	145.485	106.369	0.731129	-0.451802	0.14013	1
EHI_135080	5027.78	4724.38	4120.67	6231.58	7222.71	5242.18	6534.89	6765.14	5026.1	6441.23	1.28156	0.357896	0.140411	1
EHI_010580	16.3749	8.91897	2.86423	4.20958	2.2336	4.29124	1.39843	7.21102	8.09192	3.78358	0.467574	-1.09673	0.140443	1
EHI_134840	4.09373	1.78379	4.77371	1.40319	5.21173	12.0155	5.59374	4.80735	3.01361	6.90708	2.29196	1.19658	0.140459	1
EHI_193310	9.55204	8.91897	8.59268	26.6607	19.3578	17.165	15.3828	37.257	13.4311	22.2906	1.65963	0.730862	0.140548	1
EHI_151940	2.72915	8.91897	5.72846	5.61277	1.48907	0.858249	2.79687	4.80735	5.74734	2.48788	0.432876	-1.20797	0.140612	1
EHI_199650	8.18746	7.13517	4.77371	4.20958	2.97813	3.433	0	3.60551	6.07648	2.50416	0.412107	-1.27891	0.140699	1
EHI_195110	42.3019	54.4057	7.63794	72.966	110.191	0	144.039	192.294	44.3279	111.631	2.5183	1.33245	0.1407	1
EHI_092370	697.981	531.57	454.457	482.698	896.417	673.725	756.553	544.432	541.677	717.782	1.32511	0.406114	0.140895	1
EHI_033730	10.2343	14.2703	10.5022	2.80639	7.44533	3.433	2.79687	6.00919	9.45331	4.92109	0.520569	-0.94184	0.141035	1
EHI_125180	2.04687	0.891897	2.86423	2.80639	0	0.858249	0	0	2.15234	0.214562	0.0996877	-3.32644	0.141395	1
EHI_025490	9.55204	9.81086	7.63794	8.41916	6.70079	2.57475	4.1953	3.60551	8.855	4.26909	0.482111	-1.05256	0.141422	1
EHI_157790	4.09373	3.56759	3.81897	4.20958	0	0.858249	2.79687	2.40367	3.92247	1.5147	0.38616	-1.37273	0.141423	1
EHI_083580	99.6141	92.7573	95.4743	72.966	95.3002	132.17	141.242	151.432	90.2029	130.036	1.44159	0.527665	0.141472	1
EHI_199660	323.405	140.028	148.94	277.832	229.316	357.032	311.851	385.79	222.551	320.997	1.44235	0.528423	0.141508	1
EHI_179080	45.7133	98.1086	91.6553	89.8043	48.3946	64.3687	50.3436	61.2937	81.3204	56.1002	0.689866	-0.535612	0.141591	1
EHI_143940	5.45831	12.4866	13.3664	4.20958	6.70079	2.57475	2.79687	4.80735	8.88021	4.21994	0.475207	-1.07337	0.141639	1
EHI_189950	38.2082	29.4326	48.6919	28.0639	43.9274	53.2114	64.328	55.2845	36.0991	54.1878	1.50109	0.586006	0.141697	1
EHI_151340	15.0103	13.3785	15.2759	21.0479	19.3578	33.4717	23.7734	20.4312	16.1781	24.2585	1.49946	0.584447	0.141842	1
EHI_194580	136.458	82.0545	37.235	89.8043	135.505	126.163	130.054	99.7525	86.3879	122.869	1.42229	0.508216	0.141922	1
EHI_129930	15.6926	21.4055	14.3211	8.41916	13.4016	35.1882	32.164	20.4312	14.9596	25.2963	1.69097	0.757851	0.141945	1
EHI_068020	25.927	32.1083	14.3211	33.6766	34.2485	37.763	46.1483	38.4588	26.5083	39.1547	1.47707	0.562742	0.14209	1
EHI_098870	14.3281	20.5136	13.3664	25.2575	26.0586	32.6135	29.3671	18.0276	18.3664	26.5167	1.44376	0.529833	0.14209	1
EHI_001870	3.41144	5.35138	2.86423	4.20958	5.95626	12.8737	6.99217	6.00919	3.95916	7.95784	2.00998	1.00718	0.142197	1
EHI_152990	36.1613	33.0002	38.1897	49.1117	58.0735	54.0697	51.7421	49.2753	39.1157	53.2902	1.36237	0.44612	0.142385	1
EHI_165140	24.5624	15.1622	25.778	7.01596	13.4016	4.29124	18.1797	12.0184	18.1297	11.9727	0.660394	-0.598602	0.142505	1
EHI_171300	338.415	315.731	211.953	339.573	489.902	284.08	362.195	443.478	301.418	394.914	1.31019	0.389772	0.142587	1
EHI_179340	21.1509	36.5678	63.9678	68.7564	20.8469	24.8892	33.5624	33.6514	47.6107	28.2375	0.593091	-0.753674	0.142725	1
EHI_086090	22.5155	22.2974	11.4569	19.6447	41.6938	25.7475	29.3671	14.422	18.9786	27.8076	1.46521	0.551104	0.142743	1
EHI_048970	13.6458	7.13517	11.4569	5.61277	8.93439	3.433	2.79687	3.60551	9.46266	4.69244	0.495891	-1.01191	0.142907	1
EHI_084960	46.3956	30.3245	18.1401	37.8862	53.6064	38.6212	55.9374	49.2753	33.1866	49.3601	1.48735	0.572743	0.142922	1
EHI_074560	2.04687	1.78379	2.86423	4.20958	0	0.858249	1.39843	0	2.72612	0.564171	0.20695	-2.27264	0.1437	1
EHI_085470	13.6458	8.91897	9.54743	7.01596	0.744533	9.44074	8.39061	4.80735	9.78203	5.84581	0.597607	-0.742732	0.143765	1
EHI_164320	39.5727	24.9731	27.6875	16.8383	42.4384	36.0465	58.7343	37.257	27.2679	43.619	1.59965	0.677752	0.143938	1
EHI_031400	3003.43	3677.29	2341.03	4161.87	4485.06	4494.65	3926.8	3462.49	3295.91	4092.25	1.24162	0.312221	0.144083	1
EHI_158240	1052.77	1229.93	1141.87	1163.25	1375.15	1587.76	1415.22	1586.43	1146.95	1491.14	1.30009	0.378607	0.14416	1
EHI_056500	101.661	43.7029	131.754	53.3213	52.1173	56.6444	58.7343	49.2753	82.6099	54.1928	0.656009	-0.608213	0.144457	1
EHI_044730	131.682	156.974	140.347	186.625	206.98	220.57	201.375	155.037	153.907	195.99	1.27344	0.348726	0.144622	1
EHI_152910	76.4163	47.2705	33.416	23.8543	64.7743	66.9434	86.703	66.1011	45.2393	71.1304	1.57232	0.652891	0.144667	1
EHI_188830	41.6196	33.8921	35.3255	35.0798	26.0586	20.598	29.3671	26.4404	36.4792	25.616	0.702209	-0.510028	0.144856	1
EHI_188210	22.5155	26.7569	17.1854	14.0319	11.9125	13.732	15.3828	12.0184	20.1224	13.2614	0.659037	-0.60157	0.145205	1
EHI_144600	163.749	123.082	91.6553	152.948	171.987	188.815	199.976	159.844	132.859	180.156	1.356	0.439352	0.145798	1
EHI_008020	21.1509	29.4326	49.6466	70.1596	17.8688	25.7475	20.9765	27.6423	42.5974	23.0588	0.541318	-0.885452	0.145951	1
EHI_098430	40.9373	53.5138	77.3341	82.7884	63.2853	30.897	27.9687	26.4404	63.6434	37.1478	0.583687	-0.776733	0.145995	1
EHI_021190	222.426	271.137	255.871	248.365	165.286	162.209	190.187	252.386	249.45	192.517	0.771767	-0.373762	0.146028	1
EHI_202700	14.3281	12.4866	15.2759	14.0319	5.95626	3.433	15.3828	12.0184	14.0306	9.1976	0.655539	-0.609247	0.146098	1
EHI_137710	35.479	49.0543	54.4203	51.9181	31.2704	21.4562	47.5468	36.0551	47.7179	34.0821	0.714241	-0.485517	0.146286	1
EHI_119540	2265.2	2460.74	1822.6	2503.3	3473.99	2633.11	2623.46	2704.13	2262.96	2858.67	1.26325	0.337135	0.146349	1
EHI_012340	102.343	168.568	232.957	266.607	103.49	127.021	111.875	162.248	192.619	126.158	0.654964	-0.610513	0.14641	1
EHI_082600	59.3591	64.2166	50.6014	60.3373	82.6431	84.1084	72.7186	80.5231	58.6286	79.9983	1.36449	0.448366	0.14664	1
EHI_163470	19.1041	15.1622	21.0043	11.2255	10.4235	12.0155	4.1953	13.2202	16.624	9.96361	0.599349	-0.738531	0.146687	1
EHI_049880	23.8801	22.2974	7.63794	19.6447	29.7813	27.464	26.5703	30.0459	18.365	28.4654	1.54998	0.632246	0.146949	1
EHI_140300	53.9008	47.2705	132.709	108.046	55.8399	51.4949	55.9374	25.2386	85.4816	47.1277	0.55132	-0.859038	0.147106	1
EHI_194300	16.3749	18.7298	7.63794	18.2415	27.5477	21.4562	26.5703	18.0276	15.246	23.4004	1.53485	0.6181	0.147228	1
EHI_155530	668.643	1580.44	3972.68	3867.2	743.788	1483.91	890.803	1289.57	2522.24	1102.02	0.43692	-1.19456	0.147287	1
EHI_047110	1.36458	0	0	4.20958	2.97813	4.29124	5.59374	2.40367	1.39354	3.8167	2.73885	1.45357	0.147369	1
EHI_035660	98.2495	98.1086	98.3385	112.255	134.016	155.343	138.445	106.964	101.738	133.692	1.31408	0.394053	0.147441	1
EHI_100140	12.2812	51.73	38.1897	39.2894	11.168	31.7552	16.7812	19.2294	35.3726	19.7335	0.557874	-0.841988	0.147743	1
EHI_097880	20.4687	27.6488	6.6832	32.2734	25.3141	32.6135	26.5703	43.2661	21.7685	31.941	1.4673	0.553166	0.147965	1
EHI_185130	0	0.891897	0	1.40319	2.2336	1.7165	0	6.00919	0.573772	2.48982	4.33939	2.11749	0.14797	1
EHI_026200	1.36458	3.56759	4.77371	5.61277	2.2336	0.858249	0	0	3.82966	0.772962	0.201836	-2.30875	0.148052	1
EHI_001800	44.3487	24.0812	21.9591	26.6607	26.0586	13.732	23.7734	18.0276	29.2624	20.3979	0.697068	-0.520629	0.148148	1
EHI_099780	108.484	304.137	515.561	346.589	142.95	174.225	138.445	253.588	318.693	177.302	0.556341	-0.845957	0.148168	1
EHI_080870	27.9738	36.5678	27.6875	39.2894	26.8032	15.4485	25.1718	18.0276	32.8796	21.3628	0.649726	-0.622096	0.148203	1
EHI_131090	56.6299	29.4326	34.3707	50.5149	57.329	61.7939	60.1327	64.8992	42.7371	61.0387	1.42824	0.514237	0.148332	1
EHI_078750	70.958	79.3788	91.6553	134.707	112.424	85.8249	139.843	173.065	94.1746	127.789	1.35694	0.440357	0.148372	1
EHI_182680	6.82288	10.7028	1.90949	11.2255	2.97813	4.29124	4.1953	2.40367	7.66517	3.46709	0.452317	-1.14459	0.148465	1
EHI_185110	1.36458	6.24328	2.86423	4.20958	0.744533	1.7165	0	1.20184	3.67041	0.915717	0.249486	-2.00297	0.148477	1
EHI_053150	21.1509	24.9731	14.3211	42.0958	34.993	36.0465	30.7656	38.4588	25.6352	35.066	1.36788	0.451943	0.148667	1
EHI_198560	151.468	95.4329	57.2846	75.7724	131.782	154.485	132.851	123.789	94.9895	135.727	1.42886	0.514867	0.148678	1
EHI_029540	58.6768	50.8381	67.7867	47.7086	40.9493	41.196	29.3671	48.0735	56.2525	39.8965	0.709238	-0.495657	0.148925	1
EHI_012190	34.1144	24.9731	33.416	32.2734	17.1243	18.8815	27.9687	24.0367	31.1942	22.0028	0.705348	-0.503593	0.149148	1
EHI_003950	12.9635	8.02707	4.77371	15.4351	15.6352	16.3067	15.3828	20.4312	10.2998	16.939	1.64459	0.717725	0.149286	1
EHI_092500	34.1144	31.2164	46.7824	56.1277	23.825	34.33	23.7734	27.6423	42.0602	27.3927	0.651272	-0.618667	0.149484	1
EHI_007290	0	0.891897	0	0	2.97813	0.858249	2.79687	1.20184	0.222974	1.95877	8.78475	3.135	0.149549	1
EHI_053600	66.182	91.8654	135.573	182.415	49.1392	88.3996	74.117	81.7249	119.009	73.3452	0.6163	-0.698296	0.149673	1
EHI_115380	32.0676	32.1083	51.5561	47.7086	56.5845	62.6522	55.9374	43.2661	40.8601	54.61	1.33651	0.418473	0.14983	1
EHI_118600	0	0	0	0	43.1829	0	0	0	0	10.7957	#DIV/0!	#DIV/0!	0.149919	1
EHI_198690	158.291	136.46	115.524	192.237	204.002	171.65	195.781	221.138	150.628	198.143	1.31544	0.395549	0.150039	1
EHI_002150	36.1613	42.811	84.0173	88.4011	23.0805	52.3532	36.3593	39.6606	62.8477	37.8634	0.602463	-0.731056	0.150053	1
EHI_103590	66.8643	94.5411	128.89	115.062	67.0079	70.3764	78.3123	73.3121	101.339	72.2522	0.712973	-0.488081	0.150223	1
EHI_045340	190.358	117.73	147.03	91.2075	121.359	89.2579	100.687	117.78	136.582	107.271	0.785398	-0.348504	0.150233	1
EHI_202150	6.82288	9.81086	9.54743	8.41916	15.6352	15.4485	18.1797	8.41286	8.65008	14.419	1.66693	0.73719	0.150282	1
EHI_148070	4.77602	15.1622	19.0949	16.8383	3.72266	7.72424	8.39061	12.0184	13.9679	7.96397	0.570164	-0.810551	0.150545	1
EHI_070720	1305.9	2730.99	1898.03	2569.25	2217.96	2912.9	2591.3	2942.1	2126.04	2666.06	1.254	0.326543	0.150659	1
EHI_013150	4.77602	3.56759	5.72846	5.61277	11.9125	6.86599	9.78904	8.41286	4.92121	9.2451	1.87863	0.909677	0.150736	1
EHI_004170	446.217	365.678	215.772	279.235	489.158	422.259	530.007	348.533	326.725	447.489	1.36962	0.453774	0.150761	1
EHI_197000	5.45831	6.24328	3.81897	0	11.9125	12.0155	13.9843	0	3.88014	9.47809	2.44272	1.28849	0.150763	1
EHI_125670	8.86975	4.45948	0.954743	2.80639	2.97813	0.858249	0	2.40367	4.27259	1.56001	0.365121	-1.45355	0.150946	1
EHI_016440	15.6926	14.2703	9.54743	32.2734	17.8688	30.897	33.5624	22.8349	17.946	26.2908	1.465	0.550897	0.151143	1
EHI_167050	2138.29	2650.72	1845.52	3098.25	3057.8	3476.77	2939.51	2579.14	2433.19	3013.3	1.23841	0.308495	0.151631	1
EHI_164760	36.8436	47.2705	32.4612	44.9022	64.7743	58.3609	41.953	50.4772	40.3694	53.8914	1.33496	0.416793	0.151777	1
EHI_073590	25.2447	16.946	19.0949	12.6287	14.1461	15.4485	8.39061	7.21102	18.4786	11.2991	0.611468	-0.709651	0.152271	1
EHI_144270	197.181	123.974	189.994	166.98	238.995	250.609	236.335	165.854	169.532	222.948	1.31508	0.395149	0.152404	1
EHI_062670	10.2343	16.946	44.8729	32.2734	14.8907	13.732	13.9843	6.00919	26.0817	12.154	0.465999	-1.1016	0.152448	1
EHI_161650	118.718	271.137	175.673	143.126	129.549	117.58	111.875	143.019	177.163	125.506	0.708417	-0.497328	0.152525	1
EHI_174980	4.77602	1.78379	1.90949	2.80639	6.70079	6.86599	5.59374	7.21102	2.81892	6.59289	2.3388	1.22577	0.152613	1
EHI_188840	141.234	112.379	83.0626	178.205	180.177	161.351	165.015	158.643	128.72	166.296	1.29192	0.369518	0.153127	1
EHI_110750	162.385	273.812	240.595	237.14	364.076	293.521	219.554	236.762	228.483	278.478	1.21882	0.285479	0.153173	1
EHI_096390	47.0779	115.055	86.8816	106.643	49.1392	71.2347	50.3436	73.3121	88.9142	61.0074	0.686138	-0.54343	0.153245	1
EHI_012160	15.0103	16.0541	8.59268	9.82235	21.5914	23.1727	13.9843	20.4312	12.3699	19.7949	1.60025	0.6783	0.153303	1
EHI_153770	44.3487	94.5411	190.949	189.431	44.672	95.2656	43.3515	70.9084	129.817	63.5494	0.489529	-1.03053	0.153461	1
EHI_182560	84.6038	107.028	84.0173	171.19	125.081	177.658	106.281	147.826	111.71	139.212	1.24619	0.317526	0.153524	1
EHI_118160	348.649	784.869	1626.88	1602.45	354.398	732.086	475.468	624.955	1090.71	546.727	0.501257	-0.996378	0.153989	1
EHI_054810	7.50517	0.891897	2.86423	2.80639	0	1.7165	1.39843	2.40367	3.51692	1.37965	0.39229	-1.35001	0.154001	1
EHI_069240	48.4425	30.3245	39.1444	39.2894	28.2922	28.3222	27.9687	25.2386	39.3002	27.4554	0.698608	-0.517445	0.15403	1
EHI_169810	23.8801	12.4866	18.1401	26.6607	11.168	12.8737	6.99217	19.2294	20.2919	12.5658	0.619255	-0.691395	0.154161	1
EHI_073060	17.0572	6.24328	56.3298	46.3054	8.93439	18.0232	15.3828	6.00919	31.4839	12.0874	0.383923	-1.38111	0.154276	1
EHI_098320	5.45831	1.78379	1.90949	5.61277	5.21173	10.299	6.99217	8.41286	3.69109	7.72894	2.09395	1.06622	0.15435	1
EHI_026330	64.1351	91.8654	109.795	117.868	66.2634	62.6522	81.1092	62.4955	95.916	68.1301	0.71031	-0.49348	0.154359	1
EHI_079720	26.6092	24.9731	21.0043	50.5149	39.4602	51.4949	29.3671	40.8625	30.7754	40.2962	1.30936	0.388866	0.154766	1
EHI_045110	34.1144	58.8652	48.6919	51.9181	29.7813	26.6057	26.5703	52.8808	48.3974	33.9595	0.701681	-0.511113	0.154768	1
EHI_186710	0	0	0.954743	0	1.48907	3.433	0	2.40367	0.238686	1.83143	7.673	2.93979	0.15501	1
EHI_139380	38.8904	57.9733	21.0043	50.5149	55.0954	64.3687	46.1483	63.6974	42.0958	57.3275	1.36183	0.445552	0.155024	1
EHI_148830	11.5989	22.2974	19.0949	8.41916	8.93439	6.00774	15.3828	9.6147	15.3526	9.9849	0.650373	-0.620661	0.155073	1
EHI_180350	91.4266	148.947	241.55	169.786	107.213	112.431	123.062	105.762	162.927	112.117	0.68814	-0.539227	0.155167	1
EHI_119260	15.0103	10.7028	3.81897	9.82235	15.6352	24.031	13.9843	12.0184	9.83861	16.4172	1.66865	0.738684	0.15521	1
EHI_023150	75.0517	172.136	83.0626	21.0479	68.497	20.598	41.953	33.6514	87.8246	41.1749	0.468831	-1.09286	0.155231	1
EHI_099880	8.18746	6.24328	7.63794	2.80639	5.21173	0.858249	1.39843	3.60551	6.21877	2.76848	0.445182	-1.16753	0.155661	1
EHI_197150	5.45831	1.78379	8.59268	4.20958	10.4235	4.29124	9.78904	15.6239	5.01109	10.0319	2.00194	1.0014	0.155763	1
EHI_127190	16.3749	13.3785	10.5022	15.4351	26.0586	20.598	20.9765	18.0276	13.9227	21.4152	1.53815	0.621198	0.155788	1
EHI_122910	5.45831	2.67569	2.86423	1.40319	0	0.858249	2.79687	1.20184	3.10035	1.21424	0.391645	-1.35238	0.155911	1
EHI_036620	13.6458	5.35138	3.81897	2.80639	5.95626	0	2.79687	1.20184	6.40563	2.48874	0.388524	-1.36392	0.156311	1
EHI_143800	10.9166	4.45948	5.72846	5.61277	16.3797	9.44074	6.99217	15.6239	6.67933	12.1091	1.81293	0.85832	0.156731	1
EHI_011370	12.9635	24.0812	21.0043	14.0319	32.0149	24.031	32.164	19.2294	18.0202	26.8598	1.49054	0.575831	0.156744	1
EHI_140130	133.729	140.92	201.451	134.707	104.235	117.58	106.281	132.202	152.701	115.074	0.753592	-0.408145	0.15708	1
EHI_037180	0.682288	0.891897	0	0	3.72266	2.57475	2.79687	0	0.393546	2.27357	5.77713	2.53035	0.157142	1
EHI_154260	7.50517	2.67569	3.81897	1.40319	2.97813	0	0	2.40367	3.85076	1.34545	0.349399	-1.51705	0.157289	1
EHI_129320	186.947	149.839	84.0173	127.691	224.849	174.225	206.968	135.808	137.123	185.462	1.35252	0.435652	0.157352	1
EHI_006020	14.3281	5.35138	8.59268	11.2255	2.2336	6.00774	9.78904	6.00919	9.87442	6.00989	0.608633	-0.716356	0.15746	1
EHI_026590	2.04687	0	0.954743	2.80639	0	0	0	0	1.452	0	0	#DIV/0!	0.157689	1
EHI_104570	148.057	165.001	260.645	286.251	134.016	193.964	139.843	115.376	214.988	145.8	0.678176	-0.560268	0.157766	1
EHI_163540	616.789	353.191	403.856	370.443	629.875	575.027	604.124	552.845	436.07	590.468	1.35407	0.437299	0.157806	1
EHI_104940	15.6926	9.81086	18.1401	12.6287	19.3578	23.1727	25.1718	22.8349	14.0681	22.6343	1.60891	0.686086	0.15798	1
EHI_179350	8.18746	5.35138	3.81897	4.20958	14.1461	5.14949	9.78904	13.2202	5.39185	10.5762	1.96152	0.971972	0.158291	1
EHI_182710	143.963	110.595	85.9268	144.529	177.199	150.194	166.414	146.624	121.253	160.108	1.32044	0.401016	0.159244	1
EHI_024680	64.8174	47.2705	48.6919	84.1916	73.7087	83.2502	81.1092	91.3396	61.2428	82.3519	1.34468	0.427261	0.159338	1
EHI_149870	41.6196	30.3245	34.3707	18.2415	17.8688	28.3222	22.375	21.6331	31.1391	22.5498	0.724163	-0.465614	0.159351	1
EHI_127110	32.0676	8.91897	18.1401	15.4351	9.67892	15.4485	15.3828	8.41286	18.6404	12.2308	0.656141	-0.607921	0.159395	1
EHI_118030	31.3853	54.4057	64.9225	91.2075	68.497	90.1161	51.7421	124.991	60.4802	83.8366	1.38618	0.471116	0.15956	1
EHI_097960	8.18746	4.45948	0	7.01596	2.97813	0.858249	1.39843	2.40367	4.91573	1.90962	0.388472	-1.36412	0.159651	1
EHI_067070	1.36458	0	0.954743	5.61277	0	0	0	0	1.98302	0	0	#DIV/0!	0.160095	1
EHI_025410	9.55204	11.5947	13.3664	4.20958	5.95626	0.858249	6.99217	9.6147	9.68067	5.85535	0.604849	-0.725352	0.160189	1
EHI_126260	109.848	57.0814	56.3298	56.1277	54.3509	45.4872	68.5233	49.2753	69.8468	54.4092	0.778978	-0.360345	0.160411	1
EHI_108610	343.873	262.218	274.966	260.994	343.974	389.645	404.148	412.23	285.513	387.499	1.35721	0.440639	0.160484	1
EHI_016120	56.6299	45.4867	58.2393	44.9022	26.8032	36.0465	57.3358	38.4588	51.3145	39.6611	0.772901	-0.371644	0.160491	1
EHI_159590	12.9635	10.7028	2.86423	4.20958	6.70079	3.433	4.1953	0	7.68501	3.58227	0.466138	-1.10117	0.160535	1
EHI_086250	39.5727	52.6219	58.2393	43.499	31.2704	38.6212	43.3515	24.0367	48.4832	34.32	0.707873	-0.498438	0.160777	1
EHI_073650	94.1558	170.352	162.306	241.349	122.103	266.057	255.914	278.826	167.041	230.725	1.38125	0.465974	0.160927	1
EHI_118080	165.114	302.353	263.509	238.543	151.14	203.405	159.422	211.523	242.38	181.373	0.748299	-0.418313	0.161152	1
EHI_092360	178.76	162.325	217.681	159.964	145.184	157.918	117.469	109.367	179.683	132.484	0.737325	-0.439628	0.161602	1
EHI_197440	36.8436	102.568	172.808	186.625	41.6938	95.2656	37.7577	68.5047	124.711	60.8055	0.48757	-1.03632	0.161744	1
EHI_050260	64.1351	38.3516	46.7824	35.0798	41.6938	24.031	34.9609	36.0551	46.0872	34.1852	0.74175	-0.430995	0.161832	1
EHI_079960	17.7395	29.4326	38.1897	60.3373	19.3578	22.3145	12.5859	24.0367	36.4248	19.5737	0.537375	-0.896	0.161916	1
EHI_004570	34.1144	24.9731	27.6875	25.2575	40.9493	37.763	46.1483	42.0643	28.0081	41.7312	1.48997	0.575282	0.161982	1
EHI_011830	51.1716	45.4867	52.5108	33.6766	45.4165	14.5902	47.5468	27.6423	45.7115	33.7989	0.739398	-0.435578	0.162016	1
EHI_161900	76.4163	68.676	49.6466	60.3373	110.935	75.5259	93.6951	66.1011	63.7691	86.5644	1.35747	0.440917	0.162197	1
EHI_137000	57.3122	33.0002	43.9182	47.7086	39.4602	30.897	27.9687	27.6423	45.4848	31.492	0.692364	-0.530397	0.162202	1
EHI_061030	5.45831	9.81086	2.86423	4.20958	1.48907	1.7165	5.59374	2.40367	5.58574	2.80074	0.501409	-0.995939	0.162298	1
EHI_118470	21.8332	16.0541	31.5065	16.8383	14.8907	12.0155	18.1797	12.0184	21.558	14.276	0.662214	-0.594631	0.162338	1
EHI_069580	23.1978	19.6217	7.63794	16.8383	22.336	32.6135	25.1718	25.2386	16.8239	26.34	1.56562	0.646737	0.162365	1
EHI_184680	79.1455	57.0814	60.1488	44.9022	103.49	67.8017	88.1014	80.5231	60.3194	84.9791	1.40882	0.494484	0.162762	1
EHI_103440	740.965	710.842	508.878	1175.88	906.841	962.097	1026.45	1031.18	784.14	981.641	1.25187	0.324085	0.162951	1
EHI_103700	740.965	710.842	508.878	1175.88	906.841	962.097	1026.45	1031.18	784.14	981.641	1.25187	0.324085	0.162951	1
EHI_114150	139.869	287.191	294.061	270.816	191.345	180.232	201.375	145.422	247.984	179.594	0.724214	-0.465513	0.163	1
EHI_183170	18.4218	24.0812	33.416	33.6766	17.8688	16.3067	18.1797	16.8257	27.3989	17.2952	0.631238	-0.663745	0.163085	1
EHI_131530	20.4687	32.1083	15.2759	29.467	39.4602	23.1727	34.9609	42.0643	24.33	34.9145	1.43504	0.521093	0.16332	1
EHI_055340	15.6926	19.6217	18.1401	0	11.9125	6.00774	4.1953	0	13.3636	5.52889	0.413727	-1.27325	0.163409	1
EHI_082580	35.479	20.5136	16.2306	16.8383	23.0805	5.14949	11.1875	18.0276	22.2654	14.3613	0.645004	-0.63262	0.163411	1
EHI_059910	148.739	125.757	146.076	134.707	137.739	76.3842	106.281	91.3396	138.82	102.936	0.741508	-0.431466	0.163492	1
EHI_114190	25.927	54.4057	82.1079	81.3852	68.497	72.9512	89.4998	82.9268	60.9564	78.4687	1.28729	0.364339	0.163556	1
EHI_063040	16.3749	61.5409	91.6553	77.1756	19.3578	45.4872	37.7577	34.8533	61.6867	34.364	0.557074	-0.84406	0.163583	1
EHI_177180	78.4632	62.4328	58.2393	56.1277	98.2783	94.4074	96.492	60.0919	63.8157	87.3174	1.36827	0.452357	0.163764	1
EHI_054830	157.609	301.461	542.294	437.796	169.753	267.774	153.828	258.395	359.79	212.437	0.590449	-0.760116	0.163901	1
EHI_182910	1.36458	4.45948	3.81897	0	1.48907	0	0	0	2.41076	0.372266	0.154419	-2.69508	0.164155	1
EHI_099210	34.7967	33.8921	23.8686	26.6607	15.6352	20.598	26.5703	24.0367	29.8045	21.71	0.728415	-0.457168	0.164183	1
EHI_068230	186.265	253.299	208.134	244.156	244.207	325.276	276.89	304.065	222.963	287.61	1.28994	0.367306	0.164242	1
EHI_180790	4.77602	0.891897	1.90949	1.40319	0.744533	0	1.39843	0	2.24515	0.535742	0.238622	-2.0672	0.164256	1
EHI_152860	12.9635	8.91897	18.1401	26.6607	6.70079	12.0155	6.99217	12.0184	16.6708	9.43171	0.565762	-0.821733	0.164356	1
EHI_007910	38.8904	37.4597	19.0949	43.499	58.0735	36.9047	34.9609	61.2937	34.736	47.8082	1.37633	0.460827	0.164448	1
EHI_098750	97.5672	70.4598	116.479	75.7724	58.8181	53.2114	97.8904	76.9176	90.0695	71.7094	0.796156	-0.328877	0.16445	1
EHI_152340	84.6038	70.4598	68.7415	164.174	113.169	149.335	107.679	122.587	96.9947	123.193	1.2701	0.344941	0.164591	1
EHI_067990	4.09373	5.35138	0.954743	1.40319	4.4672	12.8737	5.59374	3.60551	2.95076	6.63505	2.24859	1.16902	0.164874	1
EHI_098520	23.8801	8.02707	17.1854	9.82235	8.18986	6.00774	13.9843	13.2202	14.7287	10.3505	0.702745	-0.508926	0.164985	1
EHI_050950	191.723	240.812	185.22	213.285	241.229	252.325	254.515	354.542	207.76	275.653	1.32678	0.407933	0.165196	1
EHI_098440	25.2447	33.8921	121.252	143.126	22.336	47.2037	22.375	30.0459	80.8787	30.4901	0.376986	-1.40742	0.165402	1
EHI_155200	17.0572	15.1622	12.4117	15.4351	10.4235	8.58249	11.1875	6.00919	15.0166	9.05065	0.602712	-0.73046	0.165425	1
EHI_029570	120.765	101.676	105.022	122.078	78.9205	96.9821	88.1014	69.7066	112.385	83.4276	0.742337	-0.429855	0.165518	1
EHI_067380	0	3.56759	1.90949	0	0	0	0	0	1.36927	0	0	#DIV/0!	0.165747	1
EHI_188770	28.6561	18.7298	17.1854	14.0319	11.9125	21.4562	11.1875	6.00919	19.6508	12.6414	0.643299	-0.636438	0.166104	1
EHI_036860	5.45831	13.3785	5.72846	11.2255	13.4016	20.598	12.5859	8.41286	8.94769	13.7496	1.53666	0.619801	0.166138	1
EHI_154180	14.3281	16.946	51.5561	53.3213	14.1461	19.7397	11.1875	18.0276	34.0379	15.7752	0.463461	-1.10948	0.166327	1
EHI_153400	15.6926	27.6488	29.597	15.4351	17.1243	9.44074	16.7812	14.422	22.0934	14.4421	0.653682	-0.613338	0.16635	1
EHI_041920	5.45831	6.24328	6.6832	8.41916	2.97813	1.7165	1.39843	6.00919	6.70098	3.02556	0.45151	-1.14717	0.166537	1
EHI_062800	31.3853	60.649	51.5561	51.9181	26.8032	41.196	32.164	34.8533	48.8771	33.7541	0.690591	-0.534096	0.166572	1
EHI_001420	2217.44	2203.88	2939.65	2403.67	4078.55	2333.58	2645.84	3013.01	2441.16	3017.74	1.23619	0.305904	0.16663	1
EHI_013110	5.45831	4.45948	0	0	0.744533	0	1.39843	0	2.47945	0.535742	0.216073	-2.21041	0.16696	1
EHI_189510	60.0414	57.9733	35.3255	61.7405	69.9861	80.6754	96.492	49.2753	53.7702	74.1072	1.37822	0.462808	0.166961	1
EHI_117850	694.57	1205.84	702.691	1173.07	1066.92	1386.07	1022.26	1157.37	944.043	1158.15	1.2268	0.294901	0.166969	1
EHI_048680	42.3019	29.4326	19.0949	46.3054	75.9423	36.0465	39.1562	39.6606	34.2837	47.7014	1.39137	0.47651	0.167199	1
EHI_125710	16.3749	29.4326	5.72846	15.4351	20.1024	28.3222	32.164	25.2386	16.7428	26.4568	1.58019	0.6601	0.167593	1
EHI_194600	63.4528	99.8924	126.026	77.1756	65.5189	75.5259	58.7343	63.6974	91.6367	65.8691	0.718807	-0.476324	0.1676	1
EHI_011220	8.86975	15.1622	15.2759	9.82235	11.168	1.7165	13.9843	0	12.2826	6.71721	0.54689	-0.870677	0.167943	1
EHI_128800	3.41144	3.56759	2.86423	1.40319	2.2336	0	0	0	2.81161	0.558399	0.198605	-2.33203	0.168067	1
EHI_187740	854.907	922.221	693.143	1345.66	1068.4	1169.79	1241.81	1313.61	953.983	1198.4	1.25621	0.329078	0.168304	1
EHI_064710	2193.56	3370.48	3352.1	5217.07	4319.78	4116.16	4076.44	4272.53	3533.3	4196.23	1.18762	0.248076	0.16831	1
EHI_013280	77.0986	73.1355	57.2846	51.9181	65.5189	42.9124	47.5468	31.2478	64.8592	46.8065	0.721663	-0.470603	0.168618	1
EHI_197040	40.9373	56.1895	81.1531	110.852	40.2048	47.2037	43.3515	52.8808	72.283	45.9102	0.635145	-0.654843	0.169243	1
EHI_125390	15.0103	17.8379	10.5022	12.6287	14.8907	22.3145	29.3671	26.4404	13.9948	23.2532	1.66156	0.732537	0.169413	1
EHI_050390	25.927	9.81086	8.59268	16.8383	26.8032	29.1805	20.9765	16.8257	15.2922	23.4465	1.53323	0.616574	0.169615	1
EHI_192790	5.45831	4.45948	10.5022	1.40319	1.48907	4.29124	2.79687	1.20184	5.45579	2.44475	0.448103	-1.1581	0.169922	1
EHI_127700	11.5989	23.1893	37.235	0	14.8907	0	5.59374	0	18.0058	5.1211	0.284414	-1.81394	0.170389	1
EHI_159500	45.7133	75.8112	58.2393	99.6267	34.993	60.0774	46.1483	52.8808	69.8476	48.5249	0.694725	-0.525486	0.170703	1
EHI_025590	760.752	804.491	704.6	945.752	782.504	980.12	1023.65	1438.6	803.899	1056.22	1.31387	0.393824	0.17105	1
EHI_151200	32.7498	29.4326	21.0043	32.2734	45.4165	45.4872	40.5546	28.8441	28.8651	40.0756	1.38838	0.4734	0.171096	1
EHI_167710	8.86975	62.4328	63.9678	79.982	23.0805	30.897	23.7734	32.4496	53.8131	27.5501	0.51196	-0.965898	0.171482	1
EHI_146340	2259.74	2833.56	2198.77	3070.19	3316.15	3239.89	3224.79	3124.78	2590.56	3226.4	1.24544	0.31666	0.171584	1
EHI_167020	128.27	46.3786	82.1079	110.852	87.1103	149.335	167.812	128.597	91.9022	133.214	1.44951	0.53557	0.171693	1
EHI_096770	4.77602	8.91897	5.72846	7.01596	10.4235	9.44074	20.9765	7.21102	6.60985	12.0129	1.81743	0.861899	0.171705	1
EHI_198780	53.9008	41.9191	23.8686	21.0479	29.7813	26.6057	18.1797	25.2386	35.1841	24.9513	0.709165	-0.495808	0.171722	1
EHI_023330	51.8539	90.0816	69.6962	25.2575	62.5407	25.7475	15.3828	22.8349	59.2223	31.6265	0.53403	-0.905007	0.172127	1
EHI_110720	1041.17	771.491	677.867	648.275	1122.76	1077.1	1022.26	924.213	784.701	1036.58	1.32099	0.401618	0.172505	1
EHI_168370	40.255	73.1355	58.2393	57.5309	38.7157	42.0542	32.164	48.0735	57.2902	40.2518	0.702596	-0.509233	0.172622	1
EHI_012140	13.6458	24.9731	18.1401	25.2575	34.2485	21.4562	40.5546	20.4312	20.5041	29.1726	1.42277	0.508703	0.17263	1
EHI_013040	283.15	296.11	355.164	440.603	431.084	448.864	406.945	405.019	343.757	422.978	1.23046	0.299196	0.172836	1
EHI_139090	34.7967	33.0002	13.3664	7.01596	23.0805	4.29124	4.1953	9.6147	22.0448	10.2954	0.467023	-1.09843	0.173137	1
EHI_192110	1033.67	1537.63	756.156	1686.64	1436.95	1729.37	1475.35	1522.73	1253.52	1541.1	1.22941	0.297972	0.173282	1
EHI_087710	50.4893	51.73	119.343	127.691	49.1392	55.7862	44.7499	57.6882	87.3132	51.8409	0.593735	-0.75211	0.173681	1
EHI_086070	15.6926	3.56759	9.54743	7.01596	5.95626	2.57475	6.99217	6.00919	8.9559	5.38309	0.601066	-0.734404	0.173784	1
EHI_122810	34.1144	29.4326	17.1854	18.2415	16.3797	14.5902	20.9765	20.4312	24.7435	18.0944	0.731281	-0.451502	0.173841	1
EHI_009840	20.4687	3.56759	8.59268	21.0479	20.8469	34.33	23.7734	9.6147	13.4192	22.1412	1.64997	0.722437	0.173939	1
EHI_008060	15.6926	11.5947	12.4117	7.01596	7.44533	7.72424	6.99217	6.00919	11.6787	7.04273	0.603039	-0.729676	0.174074	1
EHI_150380	61.406	65.1085	92.61	102.433	52.1173	54.0697	61.5311	63.6974	80.3894	57.8539	0.719671	-0.474591	0.174076	1
EHI_023240	11.5989	15.1622	29.597	18.2415	10.4235	12.0155	13.9843	9.6147	18.6499	11.5095	0.617134	-0.696344	0.174208	1
EHI_090020	846.038	1102.38	717.966	1279.71	982.039	1330.29	1103.36	1567.2	986.525	1245.72	1.26274	0.336554	0.174298	1
EHI_151550	8.86975	11.5947	11.4569	12.6287	17.1243	14.5902	18.1797	20.4312	11.1375	17.5813	1.57857	0.658618	0.174336	1
EHI_006130	40.9373	74.0274	161.351	116.465	52.1173	65.2269	39.1562	60.0919	98.1953	54.1481	0.551432	-0.858744	0.174389	1
EHI_147880	182.853	171.244	214.817	178.205	115.403	199.972	116.07	128.597	186.78	140.01	0.7496	-0.415807	0.174407	1
EHI_004200	313.17	297.002	223.41	332.557	276.966	375.913	523.015	412.23	291.535	397.031	1.36187	0.445585	0.174538	1
EHI_028930	0	5.35138	1.90949	0	0	0	0	0	1.81522	0	0	#DIV/0!	0.174895	1
EHI_029600	55.9477	79.3788	256.826	268.01	50.6282	100.415	58.7343	81.7249	165.041	72.8756	0.441562	-1.17931	0.17504	1
EHI_148310	6.1406	7.13517	3.81897	4.20958	16.3797	8.58249	5.59374	6.00919	5.32608	9.14128	1.71633	0.779323	0.175455	1
EHI_133330	36.8436	82.0545	61.1035	58.9341	40.9493	44.6289	47.5468	36.0551	59.7339	42.295	0.708057	-0.498062	0.175564	1
EHI_052200	24.5624	38.3516	29.597	19.6447	39.4602	50.6367	25.1718	40.8625	28.0389	39.0328	1.39209	0.477257	0.175613	1
EHI_184220	32.0676	13.3785	57.2846	47.7086	13.4016	31.7552	20.9765	22.8349	37.6098	22.2421	0.59139	-0.757818	0.175738	1
EHI_141980	10.2343	8.02707	8.59268	4.20958	5.21173	5.14949	2.79687	2.40367	7.76591	3.89044	0.500964	-0.997222	0.175951	1
EHI_069990	21.1509	28.5407	48.6919	30.8702	45.4165	51.4949	20.9765	55.2845	32.3134	43.2931	1.33979	0.422004	0.176027	1
EHI_163480	833.074	955.221	1371.01	1201.13	905.352	737.236	713.202	907.387	1090.11	815.794	0.74836	-0.418196	0.17659	1
EHI_179890	21.1509	26.7569	12.4117	30.8702	31.2704	34.33	30.7656	31.2478	22.7974	31.9034	1.39943	0.484839	0.176759	1
EHI_068180	6.1406	6.24328	5.72846	9.82235	8.18986	12.8737	18.1797	9.6147	6.98367	12.2145	1.74901	0.806536	0.177149	1
EHI_032780	5.45831	12.4866	18.1401	4.20958	4.4672	4.29124	6.99217	7.21102	10.0736	5.74041	0.569845	-0.811359	0.177164	1
EHI_059540	53.9008	46.3786	62.0583	42.0958	44.672	27.464	50.3436	28.8441	51.1084	37.8309	0.74021	-0.433994	0.177447	1
EHI_169350	105.072	122.19	103.112	131.9	153.374	127.879	113.273	203.111	115.569	149.409	1.29282	0.370518	0.177737	1
EHI_132350	6.82288	10.7028	25.778	23.8543	6.70079	10.299	5.59374	12.0184	16.7895	8.65297	0.51538	-0.956291	0.178265	1
EHI_198760	7443.08	10245.2	8928.75	15075.9	11680.2	14861.4	12657.2	10308.2	10423.2	12376.8	1.18742	0.247831	0.178333	1
EHI_006050	81.1923	97.2167	77.3341	98.2235	91.5775	134.745	132.851	112.973	88.4917	118.037	1.33387	0.415621	0.178471	1
EHI_110980	28.6561	35.6759	20.0496	18.2415	38.7157	30.897	41.953	43.2661	25.6558	38.708	1.50874	0.593347	0.178664	1
EHI_030070	40.255	33.0002	20.0496	16.8383	18.6133	16.3067	27.9687	21.6331	27.5358	21.1305	0.767382	-0.381983	0.178771	1
EHI_179850	18.4218	9.81086	14.3211	11.2255	11.168	6.86599	8.39061	6.00919	13.4448	8.10844	0.60309	-0.729555	0.178813	1
EHI_004370	578.581	505.705	470.688	470.07	497.348	926.051	548.186	653.8	506.261	656.346	1.29646	0.374576	0.179121	1
EHI_064460	7.50517	3.56759	7.63794	2.80639	15.6352	4.29124	9.78904	10.8165	5.37927	10.133	1.88371	0.913579	0.179155	1
EHI_079070	23.1978	19.6217	21.9591	18.2415	12.6571	12.0155	25.1718	8.41286	20.755	14.5643	0.701724	-0.511024	0.179313	1
EHI_198650	1.36458	6.24328	0.954743	1.40319	0	0	0	2.40367	2.49145	0.600919	0.241193	-2.05174	0.179606	1
EHI_087690	20.4687	6.24328	6.6832	0	5.95626	0.858249	0	2.40367	8.34878	2.30455	0.276034	-1.85708	0.180074	1
EHI_156280	15.0103	16.0541	12.4117	23.8543	26.8032	22.3145	23.7734	22.8349	16.8326	23.9315	1.42173	0.507652	0.180141	1
EHI_178090	14.3281	15.1622	15.2759	9.82235	23.825	18.0232	22.375	21.6331	13.6471	21.4641	1.57279	0.653326	0.180209	1
EHI_015360	204.004	182.839	176.627	176.802	190.6	283.222	267.101	252.386	185.068	248.327	1.34182	0.424186	0.18026	1
EHI_023900	45.031	54.4057	52.5108	63.1437	68.497	71.2347	65.7264	78.1194	53.7728	70.8944	1.31841	0.398794	0.180291	1
EHI_165330	5.45831	1.78379	6.6832	2.80639	5.21173	12.8737	8.39061	7.21102	4.18292	8.42177	2.01337	1.00961	0.180593	1
EHI_112000	19.7864	11.5947	11.4569	9.82235	25.3141	19.7397	22.375	16.8257	13.1651	21.0636	1.59996	0.678039	0.180909	1
EHI_181210	158.291	226.542	223.41	228.72	154.118	136.462	170.609	175.468	209.241	159.164	0.760676	-0.394647	0.181306	1
EHI_159170	3.41144	8.91897	3.81897	7.01596	0	2.57475	5.59374	3.60551	5.79134	2.9435	0.508259	-0.976364	0.181553	1
EHI_194450	152.15	174.812	126.026	175.399	214.425	182.807	213.961	200.707	157.097	202.975	1.29204	0.369648	0.181682	1
EHI_149000	164.432	140.028	140.347	130.497	93.0666	85.8249	117.469	174.266	143.826	117.657	0.818049	-0.289741	0.181976	1
EHI_143650	257.223	327.326	333.205	418.151	375.244	423.975	416.734	451.891	333.976	416.961	1.24847	0.320166	0.181993	1
EHI_050840	0.682288	0.891897	0	1.40319	2.97813	2.57475	2.79687	2.40367	0.744344	2.68836	3.61171	1.85268	0.182224	1
EHI_182620	17.0572	17.8379	29.597	29.467	9.67892	18.8815	19.5781	13.2202	23.4898	15.3397	0.653035	-0.614767	0.182501	1
EHI_159660	5.45831	7.13517	1.90949	0	1.48907	0	2.79687	2.40367	3.62574	1.6724	0.461258	-1.11635	0.182599	1
EHI_044380	0	0	0	0	0	32.6135	0	0	0	8.15337	#DIV/0!	#DIV/0!	0.182706	1
EHI_089460	36.1613	15.1622	7.63794	12.6287	13.4016	9.44074	8.39061	8.41286	17.8976	9.91145	0.553788	-0.852594	0.183237	1
EHI_000700	47.7602	96.3248	83.0626	79.982	57.329	57.5027	43.3515	57.6882	76.7824	53.9678	0.702867	-0.508676	0.183355	1
EHI_009510	85.2861	100.784	86.8816	117.868	87.1103	164.784	107.679	146.624	97.705	126.549	1.29522	0.373196	0.183426	1
EHI_151290	57.3122	72.2436	49.6466	54.7245	62.5407	75.5259	69.9217	118.982	58.4817	81.7426	1.39775	0.483101	0.183503	1
EHI_011400	21.8332	15.1622	9.54743	23.8543	21.5914	24.8892	32.164	28.8441	17.5993	26.8722	1.52689	0.610596	0.183789	1
EHI_012980	255.176	412.056	254.916	305.896	231.55	589.617	420.929	463.909	307.011	426.501	1.3892	0.474259	0.183933	1
EHI_133790	3.41144	0	0	1.40319	0	0	0	0	1.20366	0	0	#DIV/0!	0.183973	1
EHI_013920	12.9635	15.1622	5.72846	16.8383	16.3797	17.165	23.7734	22.8349	12.6731	20.0382	1.58116	0.660984	0.184143	1
EHI_164730	12.9635	15.1622	5.72846	16.8383	16.3797	17.165	23.7734	22.8349	12.6731	20.0382	1.58116	0.660984	0.184143	1
EHI_165800	33.4321	21.4055	41.0539	47.7086	25.3141	24.031	25.1718	21.6331	35.9	24.0375	0.669567	-0.578699	0.184319	1
EHI_161200	737.554	2128.96	1616.38	2861.11	1730.29	2797.03	2096.25	2938.49	1836	2390.52	1.30203	0.380757	0.184417	1
EHI_197540	8.18746	8.02707	2.86423	8.41916	13.4016	7.72424	15.3828	12.0184	6.87448	12.1317	1.76475	0.819465	0.184709	1
EHI_030400	25.2447	28.5407	31.5065	44.9022	30.5258	47.2037	39.1562	61.2937	32.5485	44.5449	1.36857	0.452667	0.184755	1
EHI_049690	1424.62	1771.31	2004	1787.67	1338.67	1267.63	974.709	1787.13	1746.9	1342.04	0.768239	-0.380373	0.184918	1
EHI_029360	96.2027	51.73	55.3751	56.1277	55.8399	51.4949	46.1483	43.2661	64.8589	49.1873	0.758375	-0.399017	0.184962	1
EHI_110290	3.41144	3.56759	9.54743	7.01596	1.48907	2.57475	2.79687	3.60551	5.8856	2.61655	0.444567	-1.16953	0.184991	1
EHI_161890	199.911	163.217	163.261	173.996	266.543	208.555	215.359	211.523	175.096	225.495	1.28783	0.364948	0.184991	1
EHI_096560	37.5259	81.1626	113.614	94.0139	37.2266	72.9512	51.7421	52.8808	81.5792	53.7002	0.658258	-0.603274	0.185025	1
EHI_124550	23.8801	11.5947	3.81897	4.20958	5.95626	5.14949	0	7.21102	10.8758	4.57919	0.421043	-1.24796	0.185045	1
EHI_007310	4.77602	7.13517	12.4117	8.41916	11.9125	12.8737	16.7812	12.0184	8.1855	13.3965	1.63661	0.710709	0.185186	1
EHI_163590	32.0676	50.8381	32.4612	39.2894	61.0517	54.9279	39.1562	46.8717	38.6641	50.5019	1.30617	0.385343	0.185962	1
EHI_194330	105.755	141.812	105.976	154.351	164.542	152.768	166.414	161.046	126.973	161.192	1.2695	0.344257	0.185971	1
EHI_177460	10.9166	15.1622	7.63794	8.41916	2.97813	6.00774	8.39061	9.6147	10.534	6.7478	0.640574	-0.642564	0.186076	1
EHI_195140	68.9111	68.676	61.1035	49.1117	87.8549	95.2656	79.7108	70.9084	61.9506	83.4349	1.3468	0.429533	0.186117	1
EHI_123490	15.0103	20.5136	12.4117	11.2255	5.95626	12.0155	12.5859	8.41286	14.7903	9.74263	0.658718	-0.602267	0.186143	1
EHI_171070	41.6196	26.7569	22.9138	8.41916	22.336	12.0155	18.1797	15.6239	24.9274	17.0388	0.683536	-0.548911	0.186222	1
EHI_087570	337.05	262.218	226.274	279.235	320.894	347.591	362.195	448.285	276.194	369.741	1.3387	0.420832	0.186274	1
EHI_155780	16.3749	20.5136	32.4612	11.2255	17.8688	12.0155	11.1875	9.6147	20.1438	12.6716	0.629057	-0.668738	0.186621	1
EHI_110160	19.7864	53.5138	41.0539	85.5948	34.993	24.8892	20.9765	18.0276	49.9872	24.7216	0.494558	-1.01579	0.186785	1
EHI_019650	32.0676	25.865	14.3211	14.0319	39.4602	31.7552	23.7734	33.6514	21.5714	32.1601	1.49087	0.57615	0.187027	1
EHI_181560	337.733	938.275	1252.62	1139.39	408.004	682.308	502.038	729.515	917.006	580.466	0.633002	-0.659718	0.187532	1
EHI_148930	12.2812	36.5678	50.6014	54.7245	18.6133	26.6057	26.5703	18.0276	38.5437	22.4542	0.582565	-0.779509	0.18762	1
EHI_157140	53.9008	102.568	91.6553	92.6107	40.2048	74.6677	48.9452	87.7341	85.1837	62.8879	0.738262	-0.437794	0.187701	1
EHI_066090	0	0	0	1.40319	1.48907	0	2.79687	3.60551	0.350798	1.97286	5.62392	2.49158	0.187948	1
EHI_071580	34.1144	48.1624	44.8729	47.7086	26.8032	6.86599	51.7421	44.468	43.7146	32.4698	0.742769	-0.429015	0.18801	1
EHI_013990	4.09373	4.45948	3.81897	1.40319	1.48907	0.858249	1.39843	1.20184	3.44384	1.2369	0.359162	-1.47729	0.188012	1
EHI_186740	95.5204	89.1897	107.886	102.433	67.0079	76.3842	89.4998	68.5047	98.7573	75.3492	0.762973	-0.390295	0.188098	1
EHI_148580	45.031	19.6217	25.778	28.0639	23.825	17.165	22.375	22.8349	29.6237	21.55	0.727458	-0.459064	0.188174	1
EHI_096180	11.5989	13.3785	1.90949	5.61277	14.8907	12.8737	19.5781	10.8165	8.1249	14.5398	1.78953	0.83958	0.188195	1
EHI_129520	25.2447	33.8921	56.3298	53.3213	23.0805	32.6135	15.3828	38.4588	42.197	27.3839	0.648954	-0.623812	0.188315	1
EHI_035090	573.122	1543.87	1455.03	1539.3	636.575	885.713	763.545	1234.29	1277.83	880.03	0.68869	-0.538073	0.18833	1
EHI_085990	7.50517	8.91897	2.86423	2.80639	1.48907	4.29124	2.79687	2.40367	5.52369	2.74521	0.496989	-1.00871	0.18833	1
EHI_156100	2.72915	0.891897	0.954743	0	0	0	0	0	1.14395	0	0	#DIV/0!	0.189356	1
EHI_082060	7.50517	24.9731	23.8686	2.80639	9.67892	0	12.5859	6.00919	14.7883	7.06851	0.477979	-1.06498	0.189424	1
EHI_177420	14.3281	38.3516	8.59268	42.0958	14.8907	13.732	15.3828	2.40367	25.842	11.6023	0.448969	-1.15531	0.189908	1
EHI_110170	26.6092	20.5136	37.235	40.6926	23.0805	18.8815	18.1797	21.6331	31.2626	20.4437	0.653934	-0.612783	0.190229	1
EHI_137970	175.348	144.487	173.763	122.078	227.827	198.256	216.757	165.854	153.919	202.173	1.3135	0.393421	0.190262	1
EHI_201260	10.9166	12.4866	28.6423	19.6447	12.6571	8.58249	12.5859	9.6147	17.9225	10.86	0.605943	-0.722745	0.19031	1
EHI_044560	7.50517	7.13517	5.72846	8.41916	14.1461	8.58249	12.5859	13.2202	7.19699	12.1337	1.68594	0.753552	0.190591	1
EHI_035130	37.5259	40.1354	33.416	21.0479	26.0586	23.1727	22.375	24.0367	33.0313	23.9108	0.723883	-0.466172	0.191024	1
EHI_093740	226.52	567.246	724.65	742.289	270.265	411.101	370.585	437.469	565.176	372.355	0.65883	-0.602021	0.191526	1
EHI_174100	71.6403	64.2166	113.614	98.2235	52.8618	57.5027	62.9296	88.936	86.9237	65.5575	0.754196	-0.406988	0.191598	1
EHI_200080	289.29	306.812	240.595	402.716	311.215	448.006	376.179	425.45	309.854	390.213	1.25934	0.332673	0.191811	1
EHI_020970	2.04687	0.891897	2.86423	0	5.21173	0.858249	5.59374	6.00919	1.45075	4.41823	3.04548	1.60667	0.191976	1
EHI_122900	201.275	255.082	611.035	663.71	169.753	302.104	205.57	283.634	432.776	240.265	0.555172	-0.848992	0.192041	1
EHI_061340	27.2915	0	0	0	0	0	0	0	6.82288	0	0	#DIV/0!	0.192068	1
EHI_099740	47.0779	68.676	81.1531	56.1277	43.9274	41.196	48.9452	54.0827	63.2587	47.0378	0.743579	-0.427443	0.19231	1
EHI_200710	6.1406	17.8379	9.54743	8.41916	3.72266	3.433	9.78904	9.6147	10.4863	6.63985	0.633194	-0.65928	0.192493	1
EHI_092080	257.223	561.003	586.212	726.854	331.317	450.581	360.796	258.395	532.823	350.272	0.65739	-0.605179	0.192556	1
EHI_002130	149.421	241.704	322.703	234.333	153.374	193.106	159.422	211.523	237.04	179.356	0.756648	-0.402305	0.192821	1
EHI_134480	98.9318	124.866	170.899	133.303	101.256	104.706	114.672	70.9084	132	97.8857	0.741559	-0.431367	0.193325	1
EHI_172500	72.3226	70.4598	48.6919	103.836	90.0885	103.848	111.875	73.3121	73.8276	94.7809	1.28381	0.360435	0.193414	1
EHI_072050	43.6665	61.5409	157.533	179.609	44.672	74.6677	51.7421	49.2753	110.587	55.0893	0.498153	-1.00534	0.193462	1
EHI_040420	197.864	364.786	486.919	481.295	229.316	314.119	226.546	292.046	382.716	265.507	0.693745	-0.527523	0.193501	1
EHI_166040	17.7395	21.4055	14.3211	18.2415	11.168	6.86599	23.7734	8.41286	17.9269	12.5551	0.700347	-0.513859	0.193908	1
EHI_118110	2.04687	1.78379	6.6832	2.80639	2.97813	0	0	0	3.33006	0.744533	0.223579	-2.16114	0.193929	1
EHI_078290	88.6975	95.4329	129.845	94.0139	85.6213	78.1007	68.5233	67.3029	101.997	74.887	0.734206	-0.445744	0.194079	1
EHI_171450	5.45831	4.45948	4.77371	0	3.72266	0.858249	0	0	3.67288	1.14523	0.311807	-1.68128	0.194105	1
EHI_112050	0	28.5407	0	7.01596	0	0	4.1953	0	8.88916	1.04883	0.117989	-3.08327	0.194121	1
EHI_149900	19.1041	19.6217	27.6875	16.8383	14.1461	12.8737	9.78904	18.0276	20.8129	13.7091	0.658683	-0.602343	0.19414	1
EHI_026000	2.04687	0.891897	9.54743	5.61277	10.4235	5.14949	11.1875	4.80735	4.52474	7.89194	1.74418	0.802546	0.194787	1
EHI_029550	40.255	33.0002	30.5518	22.4511	20.8469	27.464	27.9687	16.8257	31.5645	23.2763	0.737421	-0.43944	0.194861	1
EHI_186830	3248.38	3843.18	4608.54	3152.97	2895.49	2966.97	2953.49	2944.5	3713.27	2940.11	0.791786	-0.336818	0.194903	1
EHI_045170	44.3487	65.1085	104.067	105.239	34.2485	62.6522	54.539	68.5047	79.6909	54.9861	0.689992	-0.535348	0.194905	1
EHI_189940	1163.98	1700.85	1310.86	1428.45	1520.34	1868.41	1777.41	1934.96	1401.04	1775.28	1.26712	0.341551	0.195191	1
EHI_152870	33.4321	50.8381	44.8729	40.6926	29.0368	34.33	27.9687	27.6423	42.4589	29.7444	0.700546	-0.513449	0.195283	1
EHI_080280	2.04687	0.891897	3.81897	2.80639	0.744533	0	0	1.20184	2.39103	0.486593	0.203508	-2.29685	0.195342	1
EHI_114330	213.556	270.245	270.192	300.283	279.944	381.063	405.546	265.606	263.569	333.04	1.26358	0.337513	0.195437	1
EHI_069150	42.9842	37.4597	60.1488	35.0798	31.2704	32.6135	41.953	24.0367	43.9181	32.4684	0.739294	-0.435779	0.195551	1
EHI_060350	72.3226	131.109	146.076	162.77	75.1978	116.722	92.2967	84.1286	128.069	92.0862	0.719034	-0.475868	0.195732	1
EHI_096430	2.72915	0.891897	0	2.80639	5.21173	4.29124	4.1953	2.40367	1.60686	4.02549	2.50519	1.32492	0.195866	1
EHI_197070	77.0986	33.0002	44.8729	32.2734	45.4165	30.897	29.3671	25.2386	46.8113	32.7298	0.699186	-0.516252	0.195871	1
EHI_086140	10.2343	11.5947	26.7328	14.0319	8.18986	14.5902	8.39061	4.80735	15.6484	8.99451	0.574787	-0.798901	0.1959	1
EHI_190880	3.41144	6.24328	2.86423	9.82235	2.97813	0.858249	2.79687	2.40367	5.58532	2.25923	0.404494	-1.30581	0.195926	1
EHI_152690	20.4687	31.2164	36.2802	32.2734	38.7157	49.7784	36.3593	33.6514	30.0597	39.6262	1.31825	0.398626	0.196047	1
EHI_198640	1.36458	1.78379	0	1.40319	2.97813	6.00774	4.1953	0	1.13789	3.29529	2.89597	1.53405	0.196515	1
EHI_163860	0	0	9.54743	0	5.95626	5.14949	2.79687	15.6239	2.38686	7.38163	3.09261	1.62883	0.196644	1
EHI_164420	23.8801	18.7298	14.3211	14.0319	26.8032	31.7552	29.3671	19.2294	17.7407	26.7887	1.51001	0.594559	0.1969	1
EHI_065780	57.9945	48.1624	15.2759	84.1916	57.329	73.8094	83.9061	69.7066	51.4061	71.1878	1.38481	0.46969	0.197269	1
EHI_001070	329.545	395.11	418.177	464.457	492.881	544.988	444.702	479.533	401.822	490.526	1.22075	0.287772	0.197363	1
EHI_051470	4.77602	10.7028	5.72846	15.4351	5.21173	6.00774	0	4.80735	9.16059	4.00671	0.437385	-1.19302	0.197415	1
EHI_178590	142.598	222.082	185.22	206.269	212.192	254.9	223.75	260.799	189.042	237.91	1.2585	0.331705	0.197468	1
EHI_004920	0	0	0	53.3213	0	0	0	0	13.3303	0	0	#DIV/0!	0.197561	1
EHI_148850	1215.16	2483.04	2948.25	2309.66	1635.74	1786.87	1399.83	1711.42	2239.02	1633.47	0.729544	-0.454934	0.197644	1
EHI_164070	15.0103	9.81086	16.2306	21.0479	10.4235	6.86599	15.3828	6.00919	15.5249	9.67035	0.622892	-0.682946	0.197661	1
EHI_177400	186.265	234.569	167.08	189.431	339.507	209.413	236.335	171.863	194.336	239.279	1.23127	0.300142	0.197793	1
EHI_049740	55.2654	33.0002	45.8276	50.5149	79.665	45.4872	68.5233	54.0827	46.152	61.9395	1.34208	0.424467	0.197809	1
EHI_092440	1.36458	2.67569	1.90949	1.40319	0.744533	0	0	0	1.83824	0.186133	0.101256	-3.30392	0.198045	1
EHI_007280	34.7967	25.865	15.2759	29.467	37.9712	42.9124	39.1562	28.8441	26.3512	37.221	1.4125	0.498249	0.198161	1
EHI_090010	8.18746	6.24328	2.86423	9.82235	9.67892	9.44074	18.1797	10.8165	6.77933	12.029	1.77436	0.827298	0.198278	1
EHI_106310	81.1923	57.0814	67.7867	61.7405	54.3509	54.0697	57.3358	36.0551	66.9502	50.4529	0.753588	-0.408152	0.198316	1
EHI_092520	36.8436	48.1624	52.5108	50.5149	31.2704	30.897	40.5546	33.6514	47.0079	34.0933	0.725268	-0.463414	0.198321	1
EHI_184010	26.6092	39.2435	116.479	56.1277	37.2266	18.0232	33.5624	34.8533	59.6148	30.9164	0.518603	-0.947297	0.198532	1
EHI_036520	92.7912	80.2707	63.013	68.7564	99.0228	107.281	114.672	93.7433	76.2078	103.68	1.36049	0.444122	0.198546	1
EHI_140980	30.0207	28.5407	37.235	22.4511	23.0805	17.165	16.7812	26.4404	29.5619	20.8668	0.705868	-0.502529	0.198674	1
EHI_005910	246.988	434.354	1572.46	1195.52	244.951	563.011	288.078	435.065	862.331	382.776	0.443886	-1.17174	0.198696	1
EHI_006700	47.0779	40.1354	36.2802	56.1277	55.8399	70.3764	50.3436	58.89	44.9053	58.8625	1.31081	0.390464	0.199148	1
EHI_198700	29.3384	17.8379	16.2306	9.82235	23.825	37.763	25.1718	27.6423	18.3073	28.6005	1.56224	0.64362	0.199471	1
EHI_035960	37.5259	29.4326	37.235	32.2734	25.3141	21.4562	32.164	20.4312	34.1167	24.8414	0.72813	-0.457733	0.199493	1
EHI_179900	11.5989	8.91897	6.6832	2.80639	15.6352	14.5902	11.1875	10.8165	7.50186	13.0574	1.74055	0.799542	0.199664	1
EHI_093950	51.1716	63.3247	44.8729	46.3054	70.7306	71.2347	75.5155	60.0919	51.4186	69.3932	1.34957	0.432502	0.200217	1
EHI_180440	0	0	0	0	0.744533	2.57475	1.39843	0	0	1.17943	#DIV/0!	#DIV/0!	0.20023	1
EHI_200210	18.4218	16.0541	23.8686	16.8383	8.18986	15.4485	11.1875	15.6239	18.7957	12.6124	0.671027	-0.575557	0.200388	1
EHI_175470	8.18746	8.91897	9.54743	5.61277	3.72266	1.7165	4.1953	9.6147	8.06666	4.81229	0.596566	-0.745247	0.200412	1
EHI_071600	0	0	0	207.673	154.863	30.897	109.078	103.358	51.9181	99.5489	1.91742	0.939167	0.200611	1
EHI_029010	14.3281	2.67569	1.90949	1.40319	16.3797	9.44074	6.99217	10.8165	5.07911	10.9073	2.14748	1.10265	0.200738	1
EHI_049460	25.927	33.0002	37.235	26.6607	14.1461	23.1727	30.7656	22.8349	30.7057	22.7298	0.740248	-0.433919	0.201104	1
EHI_110130	56.6299	84.7302	136.528	82.7884	46.161	75.5259	62.9296	78.1194	90.1692	65.684	0.728453	-0.457093	0.201591	1
EHI_080250	281.785	222.974	148.94	224.511	169.009	180.232	202.773	155.037	219.552	176.763	0.805105	-0.312751	0.2018	1
EHI_159470	2.72915	4.45948	2.86423	0	0.744533	0	1.39843	1.20184	2.51322	0.836201	0.332722	-1.58761	0.202321	1
EHI_178490	83.2392	93.6492	97.3837	94.0139	126.571	115.864	131.453	99.7525	92.0715	118.41	1.28606	0.362963	0.202337	1
EHI_127830	297.478	235.461	204.315	199.253	300.791	343.3	306.257	280.028	234.127	307.594	1.31379	0.393738	0.202399	1
EHI_006980	1595.19	4808.22	5473.54	5348.97	2058.63	3850.1	2034.72	2782.25	4306.48	2681.43	0.62265	-0.683507	0.202588	1
EHI_010360	2.04687	8.02707	11.4569	5.61277	8.18986	18.8815	9.78904	6.00919	6.7859	10.7174	1.57936	0.659341	0.202637	1
EHI_175050	682.288	1634.85	1099.86	1535.09	786.226	1077.96	722.991	862.919	1238.02	862.524	0.696695	-0.521401	0.202784	1
EHI_003930	105.072	257.758	503.149	520.585	125.826	275.498	144.039	168.257	346.641	178.405	0.514668	-0.958287	0.202844	1
EHI_021290	26.6092	31.2164	51.5561	44.9022	17.1243	32.6135	25.1718	33.6514	38.571	27.1402	0.703644	-0.507082	0.203076	1
EHI_045140	9.55204	2.67569	4.77371	2.80639	2.97813	1.7165	2.79687	2.40367	4.95196	2.47379	0.499559	-1.00127	0.203414	1
EHI_054790	118.718	182.839	170.899	183.818	145.184	100.415	125.859	115.376	164.069	121.709	0.741816	-0.430867	0.203792	1
EHI_101410	11.5989	5.35138	6.6832	0	2.2336	1.7165	5.59374	4.80735	5.90837	3.5878	0.60724	-0.719662	0.203906	1
EHI_079880	7.50517	16.0541	19.0949	14.0319	0	15.4485	9.78904	10.8165	14.1715	9.01352	0.63603	-0.652833	0.203913	1
EHI_097980	26.6092	27.6488	71.6057	58.9341	22.336	41.196	23.7734	19.2294	46.1995	26.6337	0.576493	-0.794624	0.204138	1
EHI_079300	12.2812	33.8921	17.1854	7.01596	12.6571	7.72424	5.59374	12.0184	17.5936	9.49835	0.539874	-0.889306	0.204196	1
EHI_161980	107.802	119.514	76.3794	81.3852	156.352	94.4074	123.062	135.808	96.2701	127.407	1.32344	0.404288	0.204223	1
EHI_121060	6.1406	2.67569	5.72846	9.82235	0	6.00774	2.79687	2.40367	6.09177	2.80207	0.459976	-1.12037	0.204425	1
EHI_070730	55.9477	79.3788	71.6057	92.6107	76.6869	101.273	92.2967	115.376	74.8857	96.4083	1.28741	0.364467	0.204549	1
EHI_153680	12.2812	8.91897	14.3211	4.20958	19.3578	13.732	18.1797	14.422	9.93272	16.4229	1.65341	0.725447	0.204573	1
EHI_169990	70.958	50.8381	35.3255	75.7724	75.1978	74.6677	82.5076	78.1194	58.2235	77.6231	1.33319	0.414885	0.20459	1
EHI_132860	3.41144	2.67569	1.90949	2.80639	11.168	4.29124	1.39843	3.60551	2.70075	5.1158	1.89421	0.921598	0.20473	1
EHI_072010	115.989	91.8654	146.076	64.5469	111.68	46.3454	83.9061	64.8992	104.619	76.7077	0.733208	-0.447705	0.204937	1
EHI_125740	68.2288	76.7031	62.0583	64.5469	75.1978	92.6909	113.273	90.1378	67.8843	92.8249	1.3674	0.451435	0.205102	1
EHI_062680	50.4893	54.4057	31.5065	37.8862	67.7525	44.6289	95.0936	46.8717	43.5719	63.5867	1.45935	0.545325	0.205122	1
EHI_049000	309.077	425.435	237.731	409.732	369.288	450.581	387.366	536.02	345.494	435.814	1.26142	0.335052	0.205157	1
EHI_049650	32.0676	26.7569	40.0992	7.01596	21.5914	12.0155	25.1718	14.422	26.4849	18.3002	0.690967	-0.533311	0.205208	1
EHI_067710	15.6926	33.0002	26.7328	16.8383	31.2704	39.4795	26.5703	30.0459	23.066	31.8415	1.38045	0.465142	0.205376	1
EHI_002560	6.1406	4.45948	4.77371	0	1.48907	0.858249	2.79687	2.40367	3.84345	1.88696	0.490956	-1.02633	0.205544	1
EHI_181610	0	0	0	0	0	0.858249	8.39061	1.20184	0	2.61267	#DIV/0!	#DIV/0!	0.205688	1
EHI_187020	2566.77	3310.72	4012.78	3502.37	2044.49	2920.62	1969	3567.05	3348.16	2625.29	0.784099	-0.350892	0.205725	1
EHI_024550	7.50517	12.4866	11.4569	7.01596	10.4235	1.7165	2.79687	4.80735	9.61615	4.93604	0.513308	-0.962104	0.205732	1
EHI_188820	51.1716	99.0005	93.5648	117.868	51.3728	78.9589	65.7264	63.6974	90.4013	64.9389	0.71834	-0.477261	0.205793	1
EHI_146170	31.3853	29.4326	46.7824	33.6766	21.5914	27.464	16.7812	33.6514	35.3192	24.872	0.704206	-0.50593	0.205797	1
EHI_037130	1166.03	975.735	1323.27	717.031	915.775	755.259	860.037	897.773	1045.52	857.211	0.819892	-0.286495	0.205952	1
EHI_192090	1503.76	1850.69	1225.89	3759.15	2211.26	3778.01	2959.09	2088.79	2084.87	2759.29	1.32348	0.404337	0.20623	1
EHI_182690	10.2343	8.91897	16.2306	9.82235	7.44533	6.00774	9.78904	3.60551	11.3016	6.71191	0.593892	-0.751728	0.206434	1
EHI_126020	23.1978	18.7298	15.2759	12.6287	22.336	36.0465	23.7734	22.8349	17.4581	26.2477	1.50347	0.588297	0.206581	1
EHI_173430	10.9166	22.2974	25.778	11.2255	11.9125	8.58249	6.99217	18.0276	17.5544	11.3787	0.648195	-0.625499	0.206646	1
EHI_049480	75.0517	45.4867	34.3707	39.2894	43.1829	43.7707	29.3671	27.6423	48.5496	35.9907	0.741318	-0.431835	0.206742	1
EHI_023060	31.3853	29.4326	23.8686	25.2575	49.8837	32.6135	25.1718	42.0643	27.486	37.4333	1.36191	0.445627	0.206772	1
EHI_191900	261.316	309.488	400.992	450.425	288.879	257.475	304.859	210.322	355.555	265.383	0.746391	-0.421996	0.206896	1
EHI_049670	605.19	1582.22	3721.59	6919.14	721.452	1582.61	892.201	1185.01	3207.04	1095.32	0.341536	-1.54989	0.20725	1
EHI_138180	24.5624	44.5948	83.0626	65.9501	22.336	43.7707	22.375	44.468	54.5425	33.2374	0.609386	-0.714572	0.207257	1
EHI_013960	42.3019	41.9191	51.5561	37.8862	34.993	23.1727	41.953	30.0459	43.4158	32.5412	0.749523	-0.415955	0.20732	1
EHI_064490	15.6926	16.946	25.778	30.8702	16.3797	12.8737	16.7812	9.6147	22.3217	13.9123	0.623264	-0.682084	0.207335	1
EHI_095050	135.093	172.136	107.886	252.575	208.469	219.712	195.781	171.863	166.922	198.956	1.19191	0.253272	0.207474	1
EHI_158090	7.50517	12.4866	8.59268	2.80639	5.21173	4.29124	4.1953	3.60551	7.8477	4.32595	0.551238	-0.859254	0.208284	1
EHI_105280	12.9635	27.6488	9.54743	22.4511	25.3141	24.031	23.7734	28.8441	18.1527	25.4906	1.40423	0.489784	0.208539	1
EHI_038600	38.8904	41.0272	33.416	18.2415	31.2704	20.598	22.375	21.6331	32.8938	23.9691	0.728681	-0.45664	0.209103	1
EHI_049510	53.9008	52.6219	40.0992	74.3692	36.4821	48.0619	41.953	31.2478	55.2478	39.4362	0.713806	-0.486395	0.209194	1
EHI_104750	15.0103	17.8379	15.2759	26.6607	11.9125	9.44074	4.1953	20.4312	18.6962	11.495	0.614828	-0.701745	0.209281	1
EHI_001950	147.374	312.164	359.938	363.427	167.52	252.325	190.187	234.358	295.726	211.098	0.713829	-0.48635	0.209459	1
EHI_013940	45.031	26.7569	28.6423	30.8702	29.0368	23.1727	27.9687	14.422	32.8251	23.6501	0.720487	-0.472956	0.209725	1
EHI_044890	17.7395	48.1624	66.832	44.9022	21.5914	37.763	34.9609	18.0276	44.409	28.0857	0.632433	-0.661016	0.209729	1
EHI_068140	2.04687	2.67569	0	2.80639	5.21173	2.57475	2.79687	7.21102	1.88224	4.44859	2.36346	1.2409	0.209739	1
EHI_170000	34.1144	61.5409	87.8363	60.3373	38.7157	53.2114	16.7812	48.0735	60.9572	39.1955	0.642999	-0.637111	0.2098	1
EHI_134630	51.8539	67.7842	101.203	115.062	70.7306	44.6289	61.5311	57.6882	83.9756	58.6447	0.698354	-0.51797	0.21018	1
EHI_077750	106.437	85.6221	120.298	105.239	101.256	149.335	139.843	164.652	104.399	138.772	1.32924	0.410606	0.210218	1
EHI_133550	0	0.891897	0	0	0	6.00774	2.79687	0	0.222974	2.20115	9.87178	3.30331	0.21038	1
EHI_014000	83.2392	63.3247	100.248	64.5469	61.0517	56.6444	79.7108	45.6698	77.8397	60.7692	0.780697	-0.357166	0.210507	1
EHI_107120	21.8332	15.1622	21.9591	15.4351	8.18986	20.598	8.39061	12.0184	18.5974	12.2992	0.661339	-0.596537	0.210605	1
EHI_077240	24.5624	29.4326	13.3664	12.6287	38.7157	31.7552	22.375	20.4312	19.9975	28.3193	1.41614	0.501963	0.210638	1
EHI_037230	116.671	66.8923	92.61	110.852	66.2634	82.3919	82.5076	68.5047	96.7565	74.9169	0.774283	-0.369066	0.210645	1
EHI_112010	38.8904	49.0543	48.6919	33.6766	30.5258	29.1805	29.3671	37.257	42.5783	31.5826	0.741753	-0.430989	0.2107	1
EHI_183550	60.0414	65.1085	35.3255	54.7245	83.3877	71.2347	83.9061	45.6698	53.8	71.0496	1.32062	0.401221	0.210916	1
EHI_040260	29.3384	56.1895	120.298	117.868	31.2704	50.6367	39.1562	62.4955	80.9234	45.8897	0.567076	-0.818387	0.211233	1
EHI_090000	192.405	113.271	133.664	103.836	157.096	176.799	209.765	213.927	135.794	189.397	1.39474	0.479992	0.211246	1
EHI_068500	247.671	351.407	298.834	374.652	373.755	449.722	392.96	329.303	318.141	386.435	1.21467	0.28056	0.211348	1
EHI_150660	2.72915	6.24328	2.86423	4.20958	3.72266	0	1.39843	0	4.01156	1.28027	0.319146	-1.64771	0.211618	1
EHI_178450	59.3591	94.5411	65.8772	72.966	58.0735	53.2114	39.1562	63.6974	73.1859	53.5346	0.731489	-0.451092	0.21169	1
EHI_181580	9.55204	16.0541	9.54743	8.41916	12.6571	25.7475	15.3828	13.2202	10.8932	16.7519	1.53783	0.620896	0.211731	1
EHI_159670	169.89	277.38	179.492	275.026	223.36	311.544	282.484	308.872	225.447	281.565	1.24892	0.320681	0.211744	1
EHI_050350	17.7395	8.02707	17.1854	19.6447	8.93439	8.58249	19.5781	4.80735	15.6492	10.4756	0.669402	-0.579055	0.212056	1
EHI_025110	51.1716	38.3516	77.3341	36.483	34.2485	45.4872	32.164	39.6606	50.8351	37.8901	0.745353	-0.424004	0.21228	1
EHI_155440	515.81	778.626	781.934	703	897.162	829.927	827.873	841.286	694.842	849.062	1.22195	0.289184	0.212425	1
EHI_001990	103.708	93.6492	86.8816	105.239	106.468	132.17	131.453	144.22	97.3695	128.578	1.32052	0.401102	0.212694	1
EHI_055650	5.45831	4.45948	4.77371	2.80639	4.4672	11.1572	9.78904	9.6147	4.37447	8.75704	2.00185	1.00133	0.212747	1
EHI_072000	0	2.67569	0	2.80639	0	0	0	0	1.37052	0	0	#DIV/0!	0.213099	1
EHI_170350	12.2812	13.3785	7.63794	12.6287	5.21173	5.14949	6.99217	12.0184	11.4816	7.34294	0.639541	-0.644891	0.213147	1
EHI_155480	19.7864	21.4055	4.77371	4.20958	5.95626	9.44074	8.39061	6.00919	12.5438	7.4492	0.593855	-0.751817	0.213181	1
EHI_036880	6.82288	5.35138	3.81897	2.80639	2.97813	0.858249	1.39843	3.60551	4.69991	2.21008	0.47024	-1.08853	0.213387	1
EHI_134760	18.4218	17.8379	13.3664	23.8543	21.5914	30.897	23.7734	27.6423	18.3701	25.976	1.41404	0.499821	0.213781	1
EHI_056440	19.1041	24.9731	30.5518	30.8702	23.825	11.1572	18.1797	15.6239	26.3748	17.1965	0.652003	-0.617049	0.213813	1
EHI_004770	29.3384	31.2164	34.3707	32.2734	41.6938	54.0697	39.1562	33.6514	31.7997	42.1428	1.32526	0.406271	0.21385	1
EHI_051730	173.301	128.433	126.981	103.836	192.089	174.225	173.406	164.652	133.138	176.093	1.32264	0.403416	0.214376	1
EHI_103850	105.755	81.1626	89.7458	119.271	103.49	134.745	128.656	150.23	98.9836	129.28	1.30608	0.38524	0.214386	1
EHI_041780	2.72915	1.78379	0.954743	1.40319	8.18986	0	4.1953	4.80735	1.71772	4.29813	2.50223	1.32321	0.21457	1
EHI_103860	751.2	867.816	933.738	823.674	1153.28	961.239	1163.5	917.002	844.107	1048.75	1.24244	0.31318	0.214789	1
EHI_085020	38.2082	30.3245	37.235	30.8702	15.6352	34.33	33.5624	19.2294	34.1595	25.6892	0.752039	-0.411121	0.215656	1
EHI_026450	59.3591	114.163	84.9721	119.271	61.7962	76.3842	57.3358	78.1194	94.4413	68.4089	0.724353	-0.465234	0.215843	1
EHI_088450	103.026	87.4059	100.248	77.1756	88.5994	45.4872	83.9061	72.1102	91.9638	72.5257	0.788634	-0.342572	0.216046	1
EHI_053450	40.255	41.0272	19.0949	26.6607	52.8618	31.7552	60.1327	38.4588	31.7594	45.8021	1.44216	0.528229	0.216067	1
EHI_174260	11.5989	8.91897	9.54743	4.20958	6.70079	42.9124	15.3828	13.2202	8.56872	19.5541	2.28203	1.19032	0.216085	1
EHI_023620	61.406	57.9733	80.1984	60.3373	42.4384	53.2114	54.539	48.0735	64.9787	49.5656	0.762797	-0.390629	0.216277	1
EHI_099270	34.7967	33.0002	41.0539	81.3852	32.7594	32.6135	23.7734	22.8349	47.559	27.9953	0.588644	-0.764534	0.216704	1
EHI_098490	6.82288	8.91897	18.1401	11.2255	8.18986	4.29124	2.79687	9.6147	11.2769	6.22317	0.551852	-0.857646	0.216775	1
EHI_030770	34.1144	43.7029	96.429	65.9501	39.4602	40.3377	19.5781	48.0735	60.0491	36.8624	0.613871	-0.703994	0.216844	1
EHI_103660	25.2447	26.7569	31.5065	29.467	25.3141	17.165	15.3828	16.8257	28.2438	18.6719	0.661098	-0.597065	0.217095	1
EHI_193290	17.0572	47.2705	43.9182	26.6607	26.0586	17.165	23.7734	27.6423	33.7266	23.6598	0.701517	-0.51145	0.217118	1
EHI_042920	2001.15	2539.23	2862.32	1971.49	1734.02	1863.26	1648.75	2301.52	2343.55	1886.89	0.805142	-0.312685	0.217489	1
EHI_052070	59.3591	50.8381	56.3298	64.5469	69.2415	88.3996	62.9296	78.1194	57.7685	74.6725	1.29262	0.370296	0.217679	1
EHI_058810	38.2082	57.9733	39.1444	40.6926	67.7525	52.3532	65.7264	46.8717	44.0046	58.1759	1.32204	0.402768	0.217961	1
EHI_089420	0.682288	0	0	0	2.97813	0.858249	1.39843	1.20184	0.170572	1.60916	9.43392	3.23786	0.218028	1
EHI_158020	6.82288	3.56759	13.3664	9.82235	2.2336	3.433	8.39061	6.00919	8.3948	5.0166	0.597584	-0.742788	0.218129	1
EHI_165290	39.5727	34.784	54.4203	33.6766	29.7813	28.3222	26.5703	34.8533	40.6134	29.8818	0.735761	-0.442691	0.218162	1
EHI_081660	10.2343	6.24328	3.81897	1.40319	5.21173	2.57475	0	2.40367	5.42494	2.54754	0.469597	-1.0905	0.218223	1
EHI_056090	6.82288	21.4055	15.2759	15.4351	8.93439	6.86599	6.99217	13.2202	14.7349	9.00319	0.611013	-0.710724	0.218496	1
EHI_067560	32.7498	47.2705	34.3707	85.5948	29.7813	30.0387	32.164	32.4496	49.9965	31.1084	0.622212	-0.684522	0.218641	1
EHI_033910	5.45831	1.78379	3.81897	0	2.97813	0	0	0	2.76527	0.744533	0.269244	-1.89301	0.21887	1
EHI_010350	106.437	103.46	82.1079	46.3054	118.381	123.588	110.476	106.964	84.5776	114.852	1.35795	0.44143	0.218877	1
EHI_198600	57.3122	53.5138	51.5561	49.1117	60.3071	82.3919	69.9217	72.1102	52.8735	71.1828	1.34628	0.428984	0.219285	1
EHI_053430	1.36458	2.67569	2.86423	4.20958	9.67892	3.433	5.59374	1.20184	2.77852	4.97687	1.7912	0.840924	0.219337	1
EHI_065720	10.2343	4.45948	22.9138	12.6287	11.9125	28.3222	12.5859	25.2386	12.5591	19.5148	1.55384	0.635837	0.219429	1
EHI_035200	164.432	162.325	126.981	165.577	214.425	204.263	204.171	155.037	154.829	194.474	1.25606	0.328908	0.219495	1
EHI_025280	17.0572	31.2164	29.597	35.0798	17.1243	13.732	19.5781	27.6423	28.2376	19.5191	0.691246	-0.532728	0.219623	1
EHI_162570	4.09373	4.45948	0.954743	4.20958	1.48907	0	1.39843	2.40367	3.42938	1.32279	0.385723	-1.37436	0.219722	1
EHI_035580	42.9842	40.1354	31.5065	47.7086	52.1173	56.6444	44.7499	61.2937	40.5836	53.7013	1.32323	0.404059	0.219836	1
EHI_048210	61.406	91.8654	75.4247	117.868	99.0228	115.005	102.086	109.367	86.641	106.37	1.22771	0.295973	0.220036	1
EHI_094030	105.072	317.515	341.798	336.766	175.71	211.988	139.843	194.698	275.288	180.56	0.655894	-0.608466	0.220543	1
EHI_103900	3.41144	2.67569	0	0	0	0.858249	0	0	1.52178	0.214562	0.140994	-2.82629	0.220579	1
EHI_120640	109.166	170.352	322.703	260.994	120.614	160.493	134.25	163.45	215.804	144.702	0.670524	-0.576639	0.220631	1
EHI_158180	17.7395	13.3785	25.778	14.0319	15.6352	7.72424	15.3828	8.41286	17.732	11.7888	0.664831	-0.588941	0.220909	1
EHI_111220	14.3281	19.6217	23.8686	25.2575	17.1243	9.44074	13.9843	12.0184	20.769	13.1419	0.632768	-0.660252	0.221075	1
EHI_178940	72.3226	72.2436	87.8363	49.1117	55.0954	52.3532	48.9452	62.4955	70.3786	54.7223	0.777543	-0.363006	0.221097	1
EHI_044680	20.4687	21.4055	16.2306	14.0319	18.6133	7.72424	13.9843	7.21102	18.0342	11.8832	0.658928	-0.601807	0.221166	1
EHI_045250	10.9166	11.5947	12.4117	12.6287	15.6352	13.732	19.5781	25.2386	11.8879	18.546	1.56007	0.641609	0.221301	1
EHI_027610	12.2812	11.5947	14.3211	14.0319	12.6571	15.4485	23.7734	31.2478	13.0572	20.7817	1.59158	0.670463	0.221429	1
EHI_010040	45.7133	39.2435	31.5065	72.966	47.6501	89.2579	44.7499	62.4955	47.3573	61.0384	1.28889	0.366129	0.221437	1
EHI_022960	217.65	430.786	510.787	594.954	296.324	337.292	275.492	310.074	438.544	304.795	0.695016	-0.524881	0.22189	1
EHI_170030	15.6926	18.7298	17.1854	19.6447	23.825	29.1805	22.375	24.0367	17.8131	24.8543	1.39528	0.480554	0.222066	1
EHI_062790	381.399	206.028	123.162	210.479	492.136	277.214	346.812	224.744	230.267	335.226	1.45582	0.541828	0.222099	1
EHI_137790	81.8746	142.703	209.089	179.609	117.636	115.864	104.883	94.9452	153.319	108.332	0.706579	-0.501077	0.222108	1
EHI_070750	88.6975	68.676	56.3298	131.9	95.3002	127.879	102.086	102.156	86.4009	106.855	1.23674	0.306541	0.222217	1
EHI_129910	45.7133	25.865	12.4117	33.6766	34.993	41.196	36.3593	69.7066	29.4167	45.5637	1.54891	0.631252	0.222379	1
EHI_159140	18.4218	18.7298	4.77371	2.80639	10.4235	2.57475	8.39061	0	11.1829	5.3472	0.478158	-1.06444	0.222419	1
EHI_200200	36.1613	36.5678	27.6875	29.467	30.5258	22.3145	19.5781	18.0276	32.4709	22.6115	0.696361	-0.522092	0.222485	1
EHI_201190	42.9842	35.6759	29.597	43.499	39.4602	50.6367	65.7264	57.6882	37.939	53.3779	1.40694	0.49256	0.222783	1
EHI_119890	17.7395	12.4866	5.72846	21.0479	15.6352	28.3222	25.1718	14.422	14.2506	20.8878	1.46575	0.551639	0.222792	1
EHI_178560	189.676	233.677	208.134	204.866	246.44	256.616	276.89	288.441	209.088	267.097	1.27744	0.353251	0.223035	1
EHI_079250	73.6871	40.1354	43.9182	46.3054	67.0079	84.1084	71.3202	55.2845	51.0115	69.4303	1.36107	0.444742	0.223045	1
EHI_176140	2176.5	2393.85	2842.27	2680.1	2496.42	3465.61	3426.17	3238.95	2523.18	3156.79	1.25111	0.323214	0.223666	1
EHI_060740	1050.04	849.086	878.363	1053.8	815.263	1300.25	1283.76	1600.85	957.822	1250.03	1.30508	0.384133	0.22368	1
EHI_025370	138.505	188.19	430.589	530.407	124.337	226.578	152.429	203.111	321.923	176.614	0.548621	-0.866117	0.223968	1
EHI_148380	27.9738	31.2164	25.778	22.4511	15.6352	23.1727	23.7734	15.6239	26.8548	19.5513	0.728036	-0.457918	0.223971	1
EHI_073310	12.9635	27.6488	32.4612	29.467	17.1243	18.8815	12.5859	16.8257	25.6351	16.3543	0.637966	-0.648449	0.224022	1
EHI_007630	5.45831	2.67569	1.90949	2.80639	0.744533	0	0	4.80735	3.21247	1.38797	0.432058	-1.2107	0.224341	1
EHI_130740	57.9945	65.1085	44.8729	54.7245	75.1978	72.9512	86.703	61.2937	55.6751	74.0364	1.32979	0.411203	0.224425	1
EHI_140750	61.406	57.9733	82.1079	74.3692	51.3728	53.2114	51.7421	48.0735	68.9641	51.0999	0.740965	-0.432523	0.224509	1
EHI_048700	128.27	110.595	178.537	210.479	154.118	256.616	184.593	159.844	156.97	188.793	1.20273	0.266315	0.224531	1
EHI_104710	57.9945	96.3248	140.347	116.465	61.7962	84.9667	71.3202	86.5323	102.783	76.1538	0.740919	-0.432611	0.224796	1
EHI_173450	4.77602	4.45948	0.954743	2.80639	1.48907	0	1.39843	2.40367	3.24916	1.32279	0.407119	-1.29648	0.225238	1
EHI_069170	21.8332	53.5138	42.0087	67.3533	55.0954	60.9357	51.7421	56.4864	46.1772	56.0649	1.21412	0.279916	0.225257	1
EHI_129480	5.45831	0.891897	2.86423	4.20958	2.2336	0	1.39843	1.20184	3.356	1.20847	0.360091	-1.47357	0.225475	1
EHI_060860	324.087	379.948	408.63	538.826	335.04	290.946	307.656	317.285	412.873	312.732	0.757453	-0.400772	0.225481	1
EHI_009990	15.0103	30.3245	35.3255	63.1437	16.3797	25.7475	15.3828	20.4312	35.951	19.4853	0.541996	-0.883645	0.225494	1
EHI_164400	53.9008	60.649	36.2802	50.5149	67.0079	58.3609	58.7343	86.5323	50.3362	67.6589	1.34414	0.426682	0.225519	1
EHI_092560	18.4218	16.0541	16.2306	12.6287	13.4016	9.44074	4.1953	13.2202	15.8338	10.0645	0.635631	-0.65374	0.225861	1
EHI_099300	28.6561	39.2435	73.5152	43.499	27.5477	25.7475	41.953	39.6606	46.2284	33.7272	0.729577	-0.454867	0.225882	1
EHI_068490	53.9008	133.785	106.931	109.449	86.3658	63.5104	74.117	70.9084	101.016	73.7254	0.729836	-0.454355	0.226344	1
EHI_125650	134.411	313.948	648.27	893.834	136.249	357.032	152.429	277.624	497.616	230.834	0.46388	-1.10818	0.226598	1
EHI_053030	73.0049	41.9191	32.4612	42.0958	50.6282	27.464	29.3671	32.4496	47.3703	34.9772	0.73838	-0.437565	0.226662	1
EHI_006140	12.2812	7.13517	9.54743	7.01596	5.95626	4.29124	8.39061	3.60551	8.99494	5.56091	0.618226	-0.693793	0.227084	1
EHI_058470	20.4687	8.02707	10.5022	2.80639	7.44533	3.433	8.39061	8.41286	10.4511	6.92045	0.662176	-0.594713	0.227545	1
EHI_002780	21.8332	19.6217	13.3664	15.4351	14.1461	7.72424	15.3828	12.0184	17.5641	12.3179	0.701309	-0.511877	0.227682	1
EHI_049720	23.1978	23.1893	20.0496	12.6287	14.1461	9.44074	19.5781	15.6239	19.7664	14.6972	0.743546	-0.427505	0.227759	1
EHI_126070	35.479	55.2976	61.1035	49.1117	38.7157	37.763	39.1562	28.8441	50.248	36.1197	0.71883	-0.476278	0.227814	1
EHI_124300	2658.2	1906.88	1872.25	2044.45	2810.61	3022.75	2712.96	2071.97	2120.44	2654.57	1.2519	0.324114	0.227825	1
EHI_009630	141.916	121.298	144.166	112.255	145.928	178.516	177.601	182.679	129.909	171.181	1.3177	0.398024	0.2282	1
EHI_092490	195.817	222.974	412.449	416.748	263.565	463.454	437.71	402.616	311.997	391.836	1.2559	0.328718	0.228692	1
EHI_022250	8.18746	7.13517	6.6832	4.20958	8.93439	9.44074	11.1875	18.0276	6.55385	11.8975	1.81535	0.860248	0.22871	1
EHI_008770	30.0207	31.2164	28.6423	21.0479	17.1243	18.8815	23.7734	24.0367	27.7318	20.954	0.755593	-0.404318	0.228838	1
EHI_112070	23.1978	18.7298	18.1401	14.0319	28.2922	29.1805	27.9687	22.8349	18.5249	27.0691	1.46123	0.547179	0.228934	1
EHI_052840	7.50517	24.0812	6.6832	18.2415	22.336	17.165	20.9765	18.0276	14.1278	19.6263	1.3892	0.474251	0.229027	1
EHI_109850	82.5569	88.2978	84.0173	126.287	106.468	96.9821	134.25	151.432	95.2898	122.283	1.28327	0.359828	0.229169	1
EHI_047800	554.018	585.084	448.729	492.521	701.35	653.127	608.319	635.772	520.088	649.642	1.2491	0.320889	0.229362	1
EHI_033710	23198.5	21639.2	20946.1	23394	29568.4	30579.4	26630.4	21366.3	22294.5	27036.1	1.21268	0.278203	0.229402	1
EHI_081930	61.406	165.001	280.694	225.914	100.512	137.32	83.9061	115.376	183.254	109.279	0.596324	-0.745833	0.229454	1
EHI_118050	79.8277	167.677	329.386	296.074	75.9423	179.374	97.8904	156.239	218.241	127.361	0.583581	-0.776994	0.229681	1
EHI_073300	12.9635	25.865	21.9591	12.6287	10.4235	11.1572	15.3828	14.422	18.3541	12.8464	0.69992	-0.514738	0.229892	1
EHI_156410	15.0103	17.8379	28.6423	33.6766	12.6571	13.732	19.5781	18.0276	23.7918	15.9987	0.672445	-0.572512	0.230009	1
EHI_195010	30.0207	36.5678	30.5518	30.8702	29.0368	20.598	18.1797	20.4312	32.0026	22.0614	0.689363	-0.536665	0.230087	1
EHI_136350	81.8746	68.676	89.7458	63.1437	45.4165	62.6522	61.5311	74.5139	75.86	61.0284	0.804487	-0.313859	0.230092	1
EHI_027550	238.119	238.136	218.636	188.028	241.973	276.356	310.453	338.918	220.73	291.925	1.32254	0.403317	0.230114	1
EHI_167290	163.067	125.757	153.714	169.786	185.389	216.279	179	185.083	153.081	191.437	1.25056	0.322578	0.230247	1
EHI_155500	57.9945	36.5678	60.1488	49.1117	46.161	41.196	29.3671	30.0459	50.9557	36.6925	0.720086	-0.473758	0.231197	1
EHI_153340	7.50517	6.24328	9.54743	5.61277	5.21173	1.7165	2.79687	6.00919	7.22716	3.93357	0.544276	-0.87759	0.231239	1
EHI_177430	4.09373	4.45948	0.954743	4.20958	2.97813	0.858249	0	0	3.42938	0.959095	0.27967	-1.8382	0.231252	1
EHI_067840	12.9635	9.81086	6.6832	9.82235	15.6352	10.299	20.9765	18.0276	9.81997	16.2346	1.65322	0.725278	0.231551	1
EHI_126270	335.686	195.325	288.332	275.026	198.79	208.555	232.14	264.404	273.592	225.972	0.825945	-0.275882	0.232035	1
EHI_198800	38.8904	39.2435	39.1444	26.6607	48.3946	48.9202	44.7499	56.4864	35.9848	49.6378	1.37941	0.464053	0.232315	1
EHI_199820	109.848	112.379	89.7458	120.675	116.147	130.454	170.609	152.633	108.162	142.461	1.31711	0.397372	0.232376	1
EHI_136340	45.031	81.1626	80.1984	19.6447	46.9056	22.3145	48.9452	38.4588	56.5092	39.156	0.692914	-0.529251	0.232382	1
EHI_021240	30.0207	16.946	19.0949	26.6607	18.6133	12.8737	15.3828	18.0276	23.1806	16.2243	0.699912	-0.514755	0.232536	1
EHI_170040	73.6871	101.676	93.5648	102.433	107.213	114.147	127.258	123.789	92.8403	118.102	1.27209	0.347206	0.232553	1
EHI_059870	78.4632	297.002	506.968	865.77	125.826	257.475	107.679	234.358	437.051	181.335	0.414905	-1.26915	0.232782	1
EHI_116730	15.6926	8.91897	9.54743	8.41916	19.3578	12.8737	18.1797	18.0276	10.6445	17.1097	1.60737	0.6847	0.233567	1
EHI_164770	24.5624	13.3785	7.63794	26.6607	32.7594	33.4717	11.1875	21.6331	18.0599	24.7629	1.37116	0.455395	0.233688	1
EHI_003000	34.7967	33.8921	44.8729	22.4511	28.2922	14.5902	29.3671	32.4496	34.0032	26.1748	0.769775	-0.377491	0.233773	1
EHI_170180	75.0517	82.9464	131.754	157.158	73.7087	89.2579	81.1092	80.5231	111.728	81.1497	0.726318	-0.461327	0.233891	1
EHI_164470	4.09373	1.78379	1.90949	4.20958	0.744533	0.858249	0	2.40367	2.99915	1.00161	0.333966	-1.58223	0.233931	1
EHI_151580	98.2495	150.731	131.754	204.866	136.994	187.957	195.781	198.303	146.4	179.759	1.22786	0.296144	0.233995	1
EHI_169870	21.1509	16.946	14.3211	22.4511	7.44533	14.5902	19.5781	12.0184	18.7173	13.408	0.716343	-0.481278	0.234038	1
EHI_140180	10.9166	24.0812	26.7328	19.6447	8.18986	15.4485	13.9843	18.0276	20.3438	13.9126	0.683871	-0.548203	0.234099	1
EHI_091250	274.28	387.975	301.699	502.343	468.311	428.266	390.163	430.258	366.574	429.25	1.17098	0.227712	0.234437	1
EHI_169950	8.86975	3.56759	5.72846	4.20958	2.97813	3.433	5.59374	0	5.59384	3.00122	0.536521	-0.898292	0.234524	1
EHI_153740	5.45831	1.78379	0.954743	1.40319	5.21173	6.86599	4.1953	6.00919	2.40001	5.57055	2.32106	1.21478	0.234783	1
EHI_023440	6.82288	6.24328	5.72846	4.20958	2.2336	5.14949	1.39843	2.40367	5.75105	2.7963	0.486224	-1.04031	0.235353	1
EHI_199640	74.3694	62.4328	46.7824	57.5309	84.8767	75.5259	79.7108	80.5231	60.2789	80.1591	1.3298	0.411214	0.235651	1
EHI_069620	31.3853	40.1354	44.8729	42.0958	32.0149	52.3532	62.9296	72.1102	39.6223	54.852	1.38437	0.46923	0.235786	1
EHI_068240	94.1558	107.028	41.0539	71.5628	98.2783	106.423	177.601	84.1286	78.45	116.608	1.4864	0.571818	0.236176	1
EHI_142040	92.7912	99.8924	130.8	89.8043	62.5407	88.3996	92.2967	87.7341	103.322	82.7428	0.800825	-0.320441	0.236237	1
EHI_200560	105.072	158.758	506.968	495.327	97.5338	218.853	148.234	179.074	316.531	160.924	0.508398	-0.975971	0.236299	1
EHI_158610	57.9945	57.0814	96.429	58.9341	43.9274	54.0697	43.3515	66.1011	67.6098	51.8624	0.767085	-0.382542	0.236754	1
EHI_140160	5.45831	2.67569	3.81897	4.20958	0.744533	3.433	2.79687	0	4.04064	1.7436	0.431516	-1.21251	0.237214	1
EHI_002180	82.5569	79.3788	64.9225	53.3213	43.9274	45.4872	67.1249	79.3213	70.0449	58.9652	0.84182	-0.248416	0.237239	1
EHI_053590	8.86975	3.56759	5.72846	5.61277	10.4235	12.0155	13.9843	4.80735	5.94464	10.3077	1.73394	0.794055	0.237435	1
EHI_158080	19.7864	51.73	29.597	53.3213	29.7813	24.8892	23.7734	22.8349	38.6087	25.3197	0.655803	-0.608665	0.237528	1
EHI_088440	8.86975	2.67569	2.86423	1.40319	2.2336	1.7165	0	3.60551	3.95322	1.8889	0.477814	-1.06548	0.237745	1
EHI_038950	13.6458	11.5947	9.54743	8.41916	5.21173	5.14949	9.78904	9.6147	10.8018	7.44124	0.688892	-0.53765	0.237783	1
EHI_169220	10.9166	4.45948	5.72846	2.80639	2.97813	3.433	5.59374	2.40367	5.97773	3.60214	0.602592	-0.730747	0.23785	1
EHI_069950	75.734	71.3517	60.1488	44.9022	93.0666	95.2656	81.1092	61.2937	63.0342	82.6838	1.31173	0.39147	0.237899	1
EHI_101280	159.655	290.758	268.283	346.589	335.04	340.725	255.914	292.046	266.321	305.931	1.14873	0.200039	0.238047	1
EHI_155220	70.2757	198.893	327.477	475.682	92.322	199.972	113.273	123.789	268.082	132.339	0.493652	-1.01843	0.238079	1
EHI_012960	32.7498	24.0812	26.7328	19.6447	38.7157	34.33	36.3593	37.257	25.8021	36.6655	1.42102	0.506932	0.238181	1
EHI_027520	23.1978	33.8921	23.8686	19.6447	26.0586	29.1805	43.3515	50.4772	25.1508	37.2669	1.48174	0.567293	0.23861	1
EHI_050490	8.18746	9.81086	9.54743	2.80639	6.70079	4.29124	2.79687	2.40367	7.58803	4.04815	0.533491	-0.906465	0.23864	1
EHI_191760	10.2343	8.02707	1.90949	7.01596	8.93439	20.598	9.78904	6.00919	6.79671	11.3326	1.66737	0.737576	0.238739	1
EHI_190440	19.7864	16.0541	18.1401	15.4351	28.2922	20.598	23.7734	27.6423	17.3539	25.0765	1.445	0.531071	0.238783	1
EHI_004740	10.9166	7.13517	5.72846	2.80639	2.2336	6.00774	2.79687	4.80735	6.64666	3.96139	0.595997	-0.746622	0.238801	1
EHI_148460	16.3749	31.2164	11.4569	14.0319	11.9125	12.0155	13.9843	13.2202	18.27	12.7831	0.699678	-0.515237	0.238981	1
EHI_082900	1.36458	1.78379	2.86423	5.61277	2.2336	0	0	0	2.90634	0.558399	0.192131	-2.37984	0.23899	1
EHI_136470	22.5155	37.4597	49.6466	44.9022	25.3141	27.464	29.3671	26.4404	38.631	27.1464	0.702711	-0.508997	0.239027	1
EHI_159860	202.64	173.028	159.442	211.882	240.484	254.9	237.734	191.092	186.748	231.053	1.23724	0.307128	0.239237	1
EHI_182860	294.749	522.651	596.714	509.359	335.04	396.511	335.624	421.845	480.868	372.255	0.774131	-0.369351	0.239256	1
EHI_110500	232.66	143.595	140.347	119.271	119.125	138.178	170.609	116.578	158.969	136.123	0.856287	-0.223834	0.239406	1
EHI_109930	6.82288	0.891897	0	1.40319	0	0	1.39843	1.20184	2.27949	0.650068	0.285181	-1.81005	0.239764	1
EHI_070780	12.2812	11.5947	2.86423	9.82235	14.8907	15.4485	19.5781	8.41286	9.14061	14.5825	1.59536	0.673878	0.240119	1
EHI_040630	51.1716	56.1895	42.0087	44.9022	26.8032	31.7552	36.3593	61.2937	48.568	39.0529	0.804086	-0.314578	0.240247	1
EHI_098360	138.505	209.596	495.511	402.716	134.016	242.026	180.398	210.322	311.582	191.69	0.615217	-0.700834	0.240495	1
EHI_140000	17.0572	8.02707	8.59268	11.2255	23.0805	8.58249	25.1718	14.422	11.2256	17.8142	1.58692	0.666233	0.240587	1
EHI_184520	43.6665	23.1893	42.0087	50.5149	27.5477	36.0465	29.3671	20.4312	39.8448	28.3481	0.711463	-0.491139	0.241002	1
EHI_054180	89.3798	155.19	273.056	272.219	141.461	104.706	113.273	149.028	197.461	127.117	0.643757	-0.635412	0.241093	1
EHI_164440	238.801	302.353	436.317	545.842	358.865	581.035	399.952	467.515	380.828	451.842	1.18647	0.246676	0.241399	1
EHI_106280	43.6665	37.4597	87.8363	109.449	43.9274	51.4949	33.5624	37.257	69.6029	41.5604	0.597108	-0.743936	0.241433	1
EHI_155380	92.7912	61.5409	21.9591	47.7086	40.9493	44.6289	44.7499	33.6514	55.9999	40.9949	0.732053	-0.449981	0.24166	1
EHI_182590	79.1455	61.5409	87.8363	56.1277	63.2853	41.196	48.9452	70.9084	71.1626	56.0837	0.788107	-0.343537	0.241759	1
EHI_058090	668.643	576.165	374.259	608.986	644.765	773.282	787.319	614.139	557.013	704.876	1.26546	0.339659	0.241797	1
EHI_151630	9.55204	9.81086	9.54743	5.61277	7.44533	2.57475	6.99217	3.60551	8.63077	5.15444	0.597216	-0.743674	0.242039	1
EHI_173500	26.6092	8.91897	13.3664	4.20958	11.168	4.29124	2.79687	12.0184	13.276	7.56862	0.570096	-0.810724	0.242284	1
EHI_160990	1273.15	1236.17	1254.53	1337.24	1765.29	1426.41	1447.38	1565.99	1275.27	1551.27	1.21642	0.282641	0.24245	1
EHI_045400	18.4218	15.1622	21.0043	11.2255	14.1461	7.72424	16.7812	7.21102	16.4535	11.4657	0.696853	-0.521074	0.242668	1
EHI_060010	5.45831	2.67569	3.81897	4.20958	3.72266	0	0	2.40367	4.04064	1.53158	0.379045	-1.39956	0.24276	1
EHI_163490	103.708	61.5409	24.8233	44.9022	96.0447	72.9512	88.1014	85.3305	58.7435	85.6069	1.4573	0.543297	0.243046	1
EHI_011840	22.5155	17.8379	7.63794	7.01596	11.9125	6.86599	12.5859	8.41286	13.7518	9.94432	0.723127	-0.46768	0.243047	1
EHI_044740	97.5672	131.109	87.8363	154.351	127.315	144.186	166.414	150.23	117.716	147.036	1.24908	0.320861	0.243242	1
EHI_103720	67.5466	92.7573	72.5604	94.0139	89.3439	111.572	95.0936	115.376	81.7195	102.847	1.25853	0.331741	0.243369	1
EHI_110260	45.031	44.5948	31.5065	35.0798	27.5477	30.897	29.3671	31.2478	39.053	29.7649	0.762166	-0.391823	0.243423	1
EHI_152240	32.7498	38.3516	28.6423	49.1117	24.5696	26.6057	27.9687	27.6423	37.2139	26.6966	0.717382	-0.479186	0.243787	1
EHI_152120	313.17	349.624	265.418	265.203	451.187	366.472	341.218	305.267	298.354	366.036	1.22685	0.294961	0.243883	1
EHI_129750	134.411	201.569	190.949	178.205	201.024	216.279	223.75	237.964	176.283	219.754	1.2466	0.317993	0.243918	1
EHI_004970	26.6092	14.2703	16.2306	9.82235	20.8469	29.1805	32.164	22.8349	16.7331	26.2566	1.56914	0.64997	0.243982	1
EHI_197300	86.6506	128.433	176.627	138.916	83.3877	102.99	96.492	128.597	132.657	102.867	0.775434	-0.366925	0.244054	1
EHI_146940	27.2915	15.1622	14.3211	9.82235	33.504	16.3067	33.5624	19.2294	16.6493	25.6506	1.54064	0.623531	0.244114	1
EHI_159700	3.41144	1.78379	2.86423	0	6.70079	2.57475	8.39061	2.40367	2.01487	5.01746	2.49022	1.31627	0.244381	1
EHI_199700	46.3956	30.3245	85.9268	65.9501	29.7813	52.3532	34.9609	42.0643	57.1492	39.7899	0.696246	-0.522332	0.244496	1
EHI_044210	45.7133	36.5678	50.6014	39.2894	66.2634	49.7784	58.7343	51.679	43.043	56.6138	1.31529	0.395376	0.244704	1
EHI_061130	0.682288	0	0.954743	0	0	1.7165	5.59374	2.40367	0.409258	2.42848	5.93386	2.56897	0.244842	1
EHI_021390	12.2812	8.91897	5.72846	7.01596	8.18986	1.7165	4.1953	6.00919	8.48614	5.02771	0.592461	-0.755207	0.245037	1
EHI_146980	93.4735	69.5679	77.3341	95.4171	123.592	92.6909	99.2889	106.964	83.9482	105.634	1.25832	0.331502	0.245139	1
EHI_135190	90.0621	99.0005	108.841	119.271	137.739	140.753	123.062	104.56	104.294	126.528	1.21319	0.278809	0.245185	1
EHI_065340	52.5362	46.3786	23.8686	46.3054	30.5258	28.3222	34.9609	37.257	42.2722	32.7665	0.775131	-0.367489	0.245263	1
EHI_068510	503.529	586.868	795.301	992.057	771.336	896.87	959.326	761.965	719.439	847.374	1.17783	0.236128	0.245302	1
EHI_192460	75.734	131.109	227.229	197.85	80.4095	115.864	86.703	144.22	157.98	106.799	0.676028	-0.564846	0.245822	1
EHI_068570	79.8277	93.6492	105.976	96.8203	116.892	118.438	153.828	87.7341	94.0684	119.223	1.26741	0.34188	0.246041	1
EHI_048580	156.244	165.893	632.04	499.537	151.885	244.601	170.609	213.927	363.428	195.255	0.53726	-0.896308	0.246213	1
EHI_020340	56.6299	41.0272	24.8233	42.0958	63.2853	63.5104	40.5546	46.8717	41.1441	53.5555	1.30166	0.38035	0.246258	1
EHI_129510	15.0103	14.2703	16.2306	7.01596	8.18986	8.58249	11.1875	8.41286	13.1318	9.09317	0.692453	-0.530211	0.246259	1
EHI_062490	67.5466	120.406	168.035	159.964	99.7674	90.9744	72.7186	102.156	128.988	91.4041	0.708626	-0.496903	0.246406	1
EHI_105270	120.083	182.839	223.41	166.98	219.637	216.279	188.789	213.927	173.328	209.658	1.2096	0.274534	0.246444	1
EHI_154330	55.9477	69.5679	187.13	202.06	46.9056	103.848	62.9296	69.7066	128.676	70.8475	0.550587	-0.860958	0.246584	1
EHI_015450	6.82288	6.24328	5.72846	5.61277	3.72266	1.7165	2.79687	4.80735	6.10185	3.26085	0.534403	-0.904	0.246639	1
EHI_103580	33.4321	45.4867	109.795	113.659	40.2048	54.9279	40.5546	38.4588	75.5932	43.5365	0.575932	-0.796031	0.24684	1
EHI_181250	929.277	849.978	740.88	942.946	1055	1156.92	1089.38	957.864	865.77	1064.79	1.22988	0.298516	0.246908	1
EHI_031330	140.551	134.676	155.623	147.335	200.279	171.65	192.984	152.633	144.547	179.387	1.24103	0.311538	0.247108	1
EHI_124570	38.8904	99.0005	114.569	61.7405	59.5626	52.3532	54.539	56.4864	78.5501	55.7353	0.70955	-0.495023	0.247148	1
EHI_000010	4.77602	15.1622	13.3664	12.6287	6.70079	6.86599	5.59374	7.21102	11.4833	6.59289	0.574126	-0.800561	0.247194	1
EHI_175450	73.6871	162.325	127.936	117.868	126.571	72.0929	78.3123	60.0919	120.454	84.2669	0.699578	-0.515444	0.247235	1
EHI_105830	15.0103	10.7028	8.59268	14.0319	11.9125	23.1727	18.1797	20.4312	12.0844	18.424	1.52461	0.60844	0.247295	1
EHI_067570	50.4893	59.7571	52.5108	54.7245	55.0954	33.4717	34.9609	33.6514	54.3704	39.2949	0.722725	-0.468482	0.247311	1
EHI_121820	66.182	97.2167	119.343	99.6267	52.1173	75.5259	90.8983	84.1286	95.5921	75.6675	0.791567	-0.337217	0.247319	1
EHI_012290	115.307	193.542	182.356	116.465	139.228	105.565	127.258	103.358	151.917	118.852	0.782346	-0.35412	0.247495	1
EHI_023860	13.6458	10.7028	3.81897	4.20958	2.97813	7.72424	2.79687	7.21102	8.09427	5.17757	0.639658	-0.644627	0.247801	1
EHI_052810	79.1455	98.1086	108.841	91.2075	102.001	129.596	121.664	127.395	94.3256	120.164	1.27393	0.349281	0.247853	1
EHI_023320	52.5362	90.0816	159.442	185.221	53.6064	108.139	68.5233	58.89	121.82	72.2898	0.593413	-0.752891	0.248146	1
EHI_177870	150.103	189.082	139.392	220.301	230.061	248.034	201.375	141.817	174.72	205.321	1.17515	0.232841	0.248314	1
EHI_121500	27.2915	36.5678	37.235	40.6926	21.5914	30.897	22.375	25.2386	35.4467	25.0255	0.706003	-0.502254	0.24836	1
EHI_117820	430.524	399.57	377.123	616.002	477.245	705.481	536.999	442.276	455.805	540.5	1.18582	0.24588	0.248452	1
EHI_165220	81.1923	107.92	90.7005	143.126	55.8399	78.9589	96.492	100.954	105.735	83.0613	0.785565	-0.348198	0.248538	1
EHI_129340	24.5624	45.4867	61.1035	81.3852	24.5696	43.7707	20.9765	42.0643	53.1345	32.8453	0.618154	-0.693962	0.248739	1
EHI_009650	57.9945	37.4597	41.0539	29.467	29.7813	34.33	39.1562	30.0459	41.4938	33.3283	0.803213	-0.316146	0.249062	1
EHI_126180	23.8801	54.4057	16.2306	11.2255	24.5696	11.1572	11.1875	4.80735	26.4355	12.9304	0.489131	-1.03171	0.249263	1
EHI_051870	3.41144	0	5.72846	15.4351	26.8032	22.3145	0	0	6.14375	12.2794	1.99868	0.999049	0.249328	1
EHI_005970	1075.97	615.409	496.466	503.746	716.985	1066.8	1047.43	908.589	672.897	934.951	1.38944	0.474504	0.24936	1
EHI_161070	2883.35	3475.72	2291.38	4153.45	6711.22	2820.21	4440.03	2563.52	3200.98	4133.74	1.2914	0.368937	0.249493	1
EHI_168210	33.4321	42.811	25.778	16.8383	36.4821	51.4949	33.5624	44.468	29.7149	41.5019	1.39667	0.48199	0.249542	1
EHI_076880	15.0103	30.3245	37.235	43.499	25.3141	23.1727	13.9843	16.8257	31.5172	19.8242	0.628997	-0.668874	0.249548	1
EHI_068100	13.6458	13.3785	17.1854	8.41916	16.3797	21.4562	22.375	20.4312	13.1572	20.1605	1.53228	0.615683	0.249925	1
EHI_197340	56.6299	98.1086	126.026	179.609	102.746	171.65	158.023	132.202	115.093	141.155	1.22644	0.294478	0.250001	1
EHI_187080	6.1406	21.4055	16.2306	9.82235	9.67892	11.1572	4.1953	6.00919	13.3998	7.76016	0.579126	-0.78805	0.250088	1
EHI_148230	581.31	544.057	799.12	484.101	515.961	460.88	535.6	454.295	602.147	491.684	0.816551	-0.292384	0.250127	1
EHI_127450	20.4687	10.7028	18.1401	21.0479	8.93439	10.299	9.78904	20.4312	17.5899	12.3634	0.702872	-0.508666	0.250354	1
EHI_177440	63.4528	67.7842	70.6509	71.5628	49.8837	61.7939	50.3436	43.2661	68.3627	51.3219	0.750729	-0.413636	0.250473	1
EHI_198580	339.78	342.488	461.141	456.038	496.603	520.099	429.319	451.891	399.862	474.478	1.18661	0.246841	0.25055	1
EHI_044880	55.9477	29.4326	32.4612	44.9022	58.0735	54.0697	60.1327	45.6698	40.6859	54.4864	1.3392	0.421368	0.250554	1
EHI_082380	112.578	228.326	228.183	202.06	163.053	307.253	236.335	233.156	192.787	234.949	1.2187	0.285346	0.250573	1
EHI_050880	41.6196	32.1083	31.5065	37.8862	32.7594	13.732	32.164	30.0459	35.7801	27.1753	0.759509	-0.396861	0.250698	1
EHI_189490	464.638	1817.69	2950.15	3669.35	655.189	1807.47	804.1	1278.76	2225.46	1136.38	0.510627	-0.969657	0.250867	1
EHI_128170	77.7809	53.5138	71.6057	44.9022	47.6501	45.4872	53.1405	55.2845	61.9506	50.3906	0.813399	-0.297965	0.251322	1
EHI_095850	105.755	125.757	159.442	145.932	140.717	223.145	142.64	138.211	134.222	161.178	1.20084	0.264041	0.25165	1
EHI_152520	14.3281	11.5947	4.77371	1.40319	8.18986	0.858249	5.59374	3.60551	8.0249	4.56184	0.56846	-0.814869	0.251892	1
EHI_103470	27.2915	23.1893	14.3211	26.6607	23.0805	37.763	23.7734	43.2661	22.8657	31.9708	1.3982	0.48357	0.251911	1
EHI_082090	1.36458	2.67569	1.90949	1.40319	5.95626	0.858249	5.59374	4.80735	1.83824	4.3039	2.34132	1.22732	0.251914	1
EHI_001980	12.2812	7.13517	15.2759	22.4511	11.168	7.72424	6.99217	7.21102	14.2858	8.27386	0.579165	-0.787953	0.252151	1
EHI_069130	563.57	472.705	411.494	333.96	600.838	557.862	569.163	566.065	445.432	573.482	1.28747	0.364542	0.25225	1
EHI_019140	4.09373	1.78379	1.90949	5.61277	7.44533	5.14949	8.39061	3.60551	3.34995	6.14774	1.83517	0.875918	0.252306	1
EHI_183040	19.7864	16.946	12.4117	15.4351	12.6571	6.86599	12.5859	13.2202	16.1448	11.3323	0.701916	-0.510629	0.252603	1
EHI_162230	25.2447	36.5678	26.7328	51.9181	37.9712	48.0619	62.9296	31.2478	35.1158	45.0526	1.28297	0.359489	0.252759	1
EHI_200220	41.6196	41.0272	38.1897	40.6926	52.8618	57.5027	60.1327	42.0643	40.3823	53.1404	1.31593	0.396086	0.252879	1
EHI_166360	174.666	196.217	139.392	166.98	210.703	225.719	239.132	177.872	169.314	213.357	1.26012	0.333567	0.252983	1
EHI_098410	45.7133	50.8381	84.0173	54.7245	37.2266	55.7862	43.3515	39.6606	58.8233	44.0062	0.748109	-0.41868	0.253219	1
EHI_118810	358.201	423.651	606.262	519.181	576.268	552.712	518.819	633.368	476.824	570.292	1.19602	0.258245	0.253588	1
EHI_148480	266.775	338.029	269.237	340.976	353.653	363.898	401.351	378.579	303.754	374.37	1.23248	0.301561	0.254209	1
EHI_136610	47.0779	61.5409	74.4699	63.1437	39.4602	40.3377	37.7577	72.1102	61.5581	47.4165	0.770272	-0.37656	0.254908	1
EHI_082560	4.09373	6.24328	19.0949	9.82235	2.2336	7.72424	8.39061	2.40367	9.81355	5.18803	0.52866	-0.919588	0.255081	1
EHI_114110	14.3281	14.2703	16.2306	26.6607	10.4235	16.3067	8.39061	8.41286	17.8724	10.8834	0.60895	-0.715604	0.255188	1
EHI_107540	12.9635	8.02707	11.4569	15.4351	4.4672	11.1572	5.59374	8.41286	11.9706	7.40776	0.618827	-0.692392	0.255259	1
EHI_022970	241.53	156.082	138.438	113.659	151.885	118.438	120.265	155.037	162.427	136.406	0.839801	-0.251881	0.25534	1
EHI_186980	7.50517	8.02707	10.5022	14.0319	4.4672	7.72424	6.99217	3.60551	10.0166	5.69728	0.568785	-0.814045	0.255395	1
EHI_001750	23.8801	20.5136	6.6832	14.0319	18.6133	8.58249	6.99217	6.00919	16.2772	10.0493	0.617384	-0.69576	0.25545	1
EHI_177620	167.161	181.947	189.039	237.14	224.104	240.31	251.718	228.349	193.822	236.12	1.21824	0.284793	0.255523	1
EHI_159720	5.45831	2.67569	3.81897	1.40319	0.744533	1.7165	4.1953	0	3.33904	1.66408	0.498372	-1.00471	0.256402	1
EHI_092290	51.8539	69.5679	157.533	124.884	50.6282	70.3764	71.3202	80.5231	100.96	68.212	0.675636	-0.565682	0.256518	1
EHI_025400	18.4218	15.1622	28.6423	26.6607	11.9125	12.0155	23.7734	16.8257	22.2217	16.1318	0.725946	-0.462066	0.256567	1
EHI_149890	5.45831	2.67569	8.59268	7.01596	3.72266	0.858249	6.99217	1.20184	5.93566	3.19373	0.538058	-0.894166	0.256636	1
EHI_121900	46.3956	48.1624	33.416	40.6926	54.3509	62.6522	58.7343	46.8717	42.1667	55.6522	1.31982	0.400337	0.256944	1
EHI_013260	256.54	198.893	151.804	252.575	435.552	204.263	244.726	205.514	214.953	272.514	1.26778	0.342308	0.256978	1
EHI_167940	69.5934	153.406	252.052	269.413	79.665	163.067	109.078	104.56	186.116	114.093	0.613018	-0.705999	0.257246	1
EHI_198570	158.973	107.028	34.3707	109.449	148.907	124.446	166.414	124.991	102.455	141.189	1.37806	0.462639	0.257413	1
EHI_106670	207.416	139.136	132.709	169.786	192.089	209.413	176.203	253.588	162.262	207.823	1.28079	0.357033	0.257452	1
EHI_050970	31.3853	36.5678	31.5065	28.0639	34.2485	34.33	48.9452	63.6974	31.8808	45.3053	1.42108	0.506989	0.257506	1
EHI_178680	99.6141	57.0814	47.7371	60.3373	104.979	79.8172	90.8983	74.5139	66.1925	87.5521	1.32269	0.403475	0.257579	1
EHI_038930	50.4893	112.379	165.17	140.319	54.3509	102.132	65.7264	96.147	117.09	79.589	0.679728	-0.556971	0.258043	1
EHI_049770	7.50517	19.6217	48.6919	43.499	6.70079	23.1727	13.9843	19.2294	29.8294	15.7718	0.528733	-0.919388	0.258495	1
EHI_019080	8.86975	11.5947	8.59268	15.4351	10.4235	15.4485	23.7734	18.0276	11.1231	16.9182	1.52101	0.605025	0.258546	1
EHI_099820	6.82288	21.4055	4.77371	8.41916	5.21173	7.72424	5.59374	3.60551	10.3553	5.53381	0.534393	-0.904028	0.258579	1
EHI_125770	18.4218	12.4866	22.9138	28.0639	29.0368	25.7475	27.9687	25.2386	20.4715	26.9979	1.3188	0.399229	0.258647	1
EHI_012230	9.55204	12.4866	16.2306	2.80639	8.93439	5.14949	6.99217	4.80735	10.2689	6.47085	0.630141	-0.666254	0.258744	1
EHI_118250	4.77602	0	1.90949	2.80639	6.70079	3.433	4.1953	6.00919	2.37297	5.08457	2.1427	1.09943	0.258867	1
EHI_049790	40.9373	55.2976	116.479	123.481	36.4821	64.3687	46.1483	66.1011	84.0486	53.275	0.63386	-0.657764	0.258884	1
EHI_187150	811.923	2060.28	2325.75	2403.67	929.177	1499.36	1103.36	1805.16	1900.41	1334.27	0.702095	-0.510262	0.259103	1
EHI_177550	11.5989	8.02707	6.6832	5.61277	5.21173	4.29124	5.59374	4.80735	7.98049	4.97602	0.623523	-0.681486	0.259106	1
EHI_027330	12.2812	11.5947	1.90949	9.82235	20.1024	12.8737	6.99217	12.0184	8.90192	12.9967	1.45998	0.545953	0.259618	1
EHI_064510	14.3281	16.0541	14.3211	11.2255	23.825	16.3067	13.9843	26.4404	13.9822	20.1391	1.44034	0.526408	0.259873	1
EHI_023410	95.5204	93.6492	88.7911	78.5788	126.571	110.714	114.672	100.954	89.1348	113.228	1.2703	0.345165	0.259915	1
EHI_023490	34.7967	36.5678	71.6057	102.433	30.5258	44.6289	40.5546	36.0551	61.3508	37.9411	0.618429	-0.69332	0.260313	1
EHI_194440	0.682288	2.67569	0.954743	1.40319	2.2336	4.29124	4.1953	3.60551	1.42898	3.58141	2.50628	1.32555	0.260474	1
EHI_029590	21.8332	29.4326	19.0949	15.4351	11.9125	16.3067	12.5859	22.8349	21.4489	15.91	0.741762	-0.430971	0.260534	1
EHI_148240	444.852	338.029	177.582	378.862	480.224	442.856	392.96	324.496	334.831	410.134	1.2249	0.292661	0.260739	1
EHI_035710	24.5624	26.7569	51.5561	47.7086	22.336	27.464	13.9843	38.4588	37.646	25.5608	0.678977	-0.558565	0.260769	1
EHI_023400	53.2185	3.56759	5.72846	1.40319	4.4672	1.7165	5.59374	2.40367	15.9794	3.54528	0.221865	-2.17225	0.260916	1
EHI_035770	34.1144	66.0004	114.569	86.998	44.672	50.6367	39.1562	68.5047	75.4205	50.7424	0.672793	-0.571764	0.260939	1
EHI_139020	466.003	264.001	240.595	188.028	233.039	201.689	278.289	260.799	289.657	243.454	0.84049	-0.250698	0.261165	1
EHI_140720	124.859	140.028	685.505	704.403	138.483	239.451	156.625	225.945	413.699	190.126	0.459577	-1.12162	0.261209	1
EHI_064680	101.661	91.8654	103.112	106.643	134.76	122.73	118.867	124.991	100.82	125.337	1.24317	0.314026	0.261244	1
EHI_009700	7.50517	9.81086	8.59268	7.01596	5.95626	21.4562	9.78904	14.422	8.23117	12.9059	1.56793	0.648861	0.261278	1
EHI_042230	6.82288	7.13517	8.59268	5.61277	17.1243	4.29124	6.99217	15.6239	7.04088	11.0079	1.56343	0.644711	0.26137	1
EHI_164370	19.7864	33.8921	60.1488	82.7884	20.1024	36.0465	26.5703	31.2478	49.1539	28.4917	0.579643	-0.786763	0.261621	1
EHI_030490	6.1406	7.13517	2.86423	1.40319	5.21173	0.858249	0	1.20184	4.3858	1.81795	0.414509	-1.27052	0.261622	1
EHI_174140	75.0517	156.974	178.537	209.076	100.512	116.722	114.672	118.982	154.91	112.722	0.727662	-0.458659	0.261688	1
EHI_054770	10.9166	6.24328	5.72846	7.01596	6.70079	1.7165	5.59374	3.60551	7.47608	4.40414	0.589097	-0.763423	0.261725	1
EHI_099470	10.9166	6.24328	5.72846	7.01596	6.70079	1.7165	5.59374	3.60551	7.47608	4.40414	0.589097	-0.763423	0.261725	1
EHI_155790	10.9166	6.24328	5.72846	7.01596	6.70079	1.7165	5.59374	3.60551	7.47608	4.40414	0.589097	-0.763423	0.261725	1
EHI_099720	102.343	105.244	80.1984	89.8043	114.658	115.864	111.875	145.422	94.3974	121.955	1.29193	0.369525	0.261942	1
EHI_186800	120.765	222.082	526.063	412.539	166.031	211.129	166.414	229.551	320.362	193.281	0.603321	-0.729003	0.262017	1
EHI_052100	53.2185	57.0814	70.6509	43.499	28.2922	46.3454	54.539	55.2845	56.1125	46.1153	0.821837	-0.283076	0.26214	1
EHI_151700	6.82288	13.3785	4.77371	2.80639	5.95626	3.433	0	4.80735	6.94536	3.54915	0.511011	-0.968575	0.262464	1
EHI_004820	12.2812	10.7028	1.90949	7.01596	5.95626	5.14949	2.79687	4.80735	7.97735	4.67749	0.586347	-0.770174	0.262761	1
EHI_118220	12.9635	0	0	0	0	0	0	0	3.24087	0	0	#DIV/0!	0.262762	1
EHI_182980	936.782	800.031	433.453	608.986	794.416	1007.58	938.35	847.295	694.813	896.911	1.29087	0.368341	0.262792	1
EHI_148770	60.7237	51.73	107.886	105.239	50.6282	73.8094	64.328	49.2753	81.3948	59.5102	0.731131	-0.451798	0.26282	1
EHI_200960	6.82288	8.91897	11.4569	5.61277	13.4016	15.4485	5.59374	14.422	8.20288	12.2165	1.48929	0.574624	0.262964	1
EHI_166810	787.361	3504.26	4696.38	6147.39	1347.6	3030.48	1416.61	2338.78	3783.85	2033.37	0.537381	-0.895983	0.262973	1
EHI_096370	588.815	1216.55	2674.23	2367.19	859.935	1174.94	920.17	1129.73	1711.7	1021.19	0.596598	-0.745169	0.262997	1
EHI_051930	56.6299	67.7842	62.0583	67.3533	43.1829	49.7784	48.9452	54.0827	63.4564	48.9973	0.772141	-0.373063	0.26301	1
EHI_174200	34.7967	24.9731	25.778	35.0798	32.7594	46.3454	37.7577	45.6698	30.1569	40.6331	1.34739	0.430167	0.263148	1
EHI_198930	755.976	942.735	796.255	1142.2	878.549	1188.67	1002.68	1313.61	909.291	1095.88	1.2052	0.269272	0.263174	1
EHI_052720	10.2343	33.8921	20.0496	26.6607	27.5477	27.464	36.3593	28.8441	22.7092	30.0538	1.32342	0.404271	0.263285	1
EHI_138920	8.86975	9.81086	2.86423	0	2.97813	0.858249	4.1953	4.80735	5.38621	3.20976	0.595921	-0.746806	0.263311	1
EHI_119530	8.86975	30.3245	44.8729	25.2575	21.5914	13.732	22.375	6.00919	27.3312	15.9269	0.582738	-0.779081	0.263333	1
EHI_129500	74.3694	59.7571	78.2889	39.2894	61.0517	36.9047	55.9374	49.2753	62.9262	50.7923	0.807172	-0.309052	0.26347	1
EHI_073630	111.895	102.568	207.179	242.752	85.6213	138.178	96.492	137.009	166.099	114.325	0.688297	-0.538898	0.263788	1
EHI_164790	32.0676	26.7569	19.0949	30.8702	43.9274	35.1882	29.3671	33.6514	27.1974	35.5336	1.30651	0.385714	0.264109	1
EHI_177510	6.82288	1.78379	2.86423	5.61277	5.95626	5.14949	6.99217	14.422	4.27092	8.12999	1.90357	0.928708	0.264121	1
EHI_014170	1672.97	1026.57	923.236	921.898	1247.84	842.801	839.061	588.9	1136.17	879.65	0.774224	-0.369177	0.264522	1
EHI_050940	534.232	1526.93	1890.39	2638	744.533	1350.88	804.1	978.296	1647.39	969.453	0.588479	-0.764937	0.264544	1
EHI_093800	32.0676	45.4867	33.416	8.41916	44.672	36.9047	48.9452	40.8625	29.8474	42.8461	1.43551	0.52156	0.264638	1
EHI_042990	23.8801	17.8379	18.1401	15.4351	17.1243	6.00774	15.3828	16.8257	18.8233	13.8351	0.734999	-0.444185	0.264735	1
EHI_162190	21.8332	15.1622	15.2759	5.61277	12.6571	7.72424	11.1875	10.8165	14.471	10.5963	0.732244	-0.449603	0.264935	1
EHI_025250	29.3384	32.1083	40.0992	33.6766	41.6938	34.33	41.953	63.6974	33.8056	45.4186	1.34352	0.426018	0.265204	1
EHI_148520	159.655	129.325	73.5152	124.884	174.965	140.753	170.609	138.211	121.845	156.135	1.28142	0.357744	0.265526	1
EHI_054750	56.6299	43.7029	27.6875	46.3054	73.7087	48.9202	50.3436	51.679	43.5814	56.1629	1.28869	0.365903	0.265654	1
EHI_110570	61.406	62.4328	29.597	70.1596	75.9423	62.6522	65.7264	80.5231	55.8988	71.211	1.27393	0.349282	0.26625	1
EHI_145150	6.1406	3.56759	5.72846	0	5.21173	6.86599	9.78904	10.8165	3.85916	8.17083	2.11726	1.0822	0.266342	1
EHI_033740	256.54	452.192	339.888	369.04	373.011	478.045	446.101	423.047	354.415	430.051	1.21341	0.279067	0.26673	1
EHI_053470	2.72915	5.35138	0.954743	4.20958	1.48907	0.858249	1.39843	1.20184	3.31121	1.2369	0.373548	-1.42064	0.266761	1
EHI_069080	35.479	43.7029	37.235	28.0639	52.8618	40.3377	57.3358	44.468	36.1202	48.7508	1.34968	0.432621	0.266824	1
EHI_163760	6.82288	8.02707	7.63794	1.40319	2.2336	4.29124	5.59374	2.40367	5.97277	3.63056	0.607852	-0.718207	0.266855	1
EHI_098840	906.079	1410.09	2192.09	1703.48	968.637	1251.33	992.889	1460.23	1552.93	1168.27	0.7523	-0.41062	0.266904	1
EHI_010010	17.0572	29.4326	48.6919	44.9022	28.2922	21.4562	18.1797	25.2386	35.021	23.2917	0.665078	-0.588404	0.267182	1
EHI_182750	53.2185	55.2976	41.0539	39.2894	34.993	25.7475	43.3515	50.4772	47.2149	38.6423	0.818435	-0.28906	0.26735	1
EHI_136390	11.5989	16.946	10.5022	8.41916	23.0805	12.0155	18.1797	16.8257	11.8666	17.5253	1.47687	0.56254	0.267351	1
EHI_050890	9.55204	10.7028	4.77371	19.6447	18.6133	18.0232	19.5781	4.80735	11.1683	15.2555	1.36596	0.449919	0.267469	1
EHI_148820	8019.62	6394.01	4212.32	6150.19	9702.75	6916.63	7481.63	6107.74	6194.04	7552.19	1.21927	0.286014	0.268262	1
EHI_035220	11.5989	18.7298	9.54743	15.4351	26.0586	15.4485	19.5781	14.422	13.8278	18.8768	1.36513	0.449042	0.268294	1
EHI_100810	2.04687	20.5136	18.1401	21.0479	10.4235	6.86599	13.9843	0	15.4371	7.81845	0.506471	-0.98145	0.26842	1
EHI_100270	214.239	198.001	164.216	227.317	256.119	236.018	292.273	213.927	200.943	249.584	1.24206	0.31274	0.269186	1
EHI_148050	105.072	135.568	141.302	166.98	142.95	180.232	152.429	188.688	137.231	166.075	1.21019	0.275233	0.269494	1
EHI_181240	41.6196	68.676	53.4656	58.9341	68.497	60.0774	86.703	70.9084	55.6738	71.5464	1.2851	0.361881	0.269593	1
EHI_089770	73.6871	110.595	102.157	57.5309	121.359	135.603	116.07	58.89	85.9927	107.981	1.25569	0.328486	0.269628	1
EHI_035730	154.197	117.73	236.776	144.529	78.9205	148.477	106.281	181.477	163.308	128.789	0.788626	-0.342587	0.269901	1
EHI_139440	15.6926	26.7569	49.6466	44.9022	27.5477	14.5902	9.78904	30.0459	34.2496	20.4932	0.59835	-0.740939	0.269904	1
EHI_105080	17.7395	20.5136	9.54743	7.01596	37.9712	13.732	22.375	12.0184	13.7041	21.5241	1.57063	0.651344	0.270049	1
EHI_093130	139.187	126.649	281.649	268.01	94.5556	187.957	176.203	120.184	203.874	144.725	0.709874	-0.494365	0.270184	1
EHI_001630	0	6.24328	0.954743	0	0	0	0	0	1.7995	0	0	#DIV/0!	0.270296	1
EHI_176990	40.255	56.1895	91.6553	112.255	55.8399	49.7784	43.3515	49.2753	75.0888	49.5613	0.660036	-0.599384	0.270374	1
EHI_079190	732.778	750.085	599.578	544.439	623.918	562.153	481.062	466.313	656.72	533.361	0.81216	-0.300165	0.270651	1
EHI_051440	1.36458	8.91897	3.81897	5.61277	7.44533	5.14949	9.78904	10.8165	4.92882	8.3001	1.68399	0.751886	0.270802	1
EHI_027710	66.182	127.541	146.076	168.383	78.9205	107.281	85.3045	103.358	127.045	93.716	0.737657	-0.438977	0.271023	1
EHI_188990	23.1978	51.73	63.013	82.7884	28.2922	42.9124	25.1718	45.6698	55.1823	35.5116	0.643532	-0.635916	0.271075	1
EHI_142200	23.8801	19.6217	28.6423	39.2894	17.1243	24.031	22.375	13.2202	27.8584	19.1876	0.688755	-0.537937	0.271173	1
EHI_147010	250.4	222.974	228.183	248.365	258.353	360.465	265.703	280.028	237.481	291.137	1.22594	0.293888	0.271183	1
EHI_022940	90.0621	198.001	306.472	283.445	99.7674	197.397	137.047	152.633	219.495	146.711	0.668403	-0.58121	0.271374	1
EHI_026490	39.5727	32.1083	48.6919	25.2575	49.1392	35.1882	54.539	63.6974	36.4076	50.6409	1.39094	0.476065	0.271376	1
EHI_095320	4.09373	2.67569	1.90949	4.20958	1.48907	0.858249	0	2.40367	3.22212	1.18775	0.368623	-1.43978	0.271387	1
EHI_139470	27.2915	53.5138	46.7824	43.499	27.5477	36.9047	27.9687	32.4496	42.7717	31.2177	0.729868	-0.454292	0.271451	1
EHI_175440	69.5934	91.8654	117.433	150.142	68.497	87.5414	69.9217	93.7433	107.258	79.9259	0.745171	-0.424357	0.271528	1
EHI_026340	672.736	600.246	441.091	531.81	725.175	548.421	748.163	854.506	561.471	719.066	1.28068	0.356913	0.271578	1
EHI_117900	17.7395	11.5947	5.72846	4.20958	4.4672	8.58249	5.59374	9.6147	9.81805	7.06453	0.719545	-0.474842	0.271678	1
EHI_042860	10.2343	22.2974	23.8686	0	0	19.7397	0	0	14.1001	4.93493	0.349993	-1.5146	0.271682	1
EHI_168220	19.1041	32.1083	18.1401	19.6447	27.5477	37.763	25.1718	28.8441	22.2493	29.8316	1.34079	0.423084	0.271717	1
EHI_110220	38.8904	39.2435	33.416	16.8383	34.993	24.031	20.9765	14.422	32.097	23.6056	0.735446	-0.443309	0.271784	1
EHI_162210	85.2861	69.5679	33.416	56.1277	90.833	80.6754	68.5233	78.1194	61.0994	79.5378	1.30178	0.380482	0.271791	1
EHI_010060	202.64	186.406	212.908	122.078	291.112	160.493	233.539	236.762	181.008	230.476	1.27329	0.348566	0.271837	1
EHI_176970	177.395	547.625	768.568	858.754	343.974	460.021	276.89	322.092	588.085	350.745	0.596418	-0.745605	0.27219	1
EHI_110630	11.5989	6.24328	15.2759	9.82235	5.21173	18.0232	23.7734	25.2386	10.7351	18.0617	1.68249	0.7506	0.272338	1
EHI_047810	364.342	1089.9	1708.99	1970.08	468.311	1109.72	504.835	837.681	1283.33	730.136	0.568939	-0.813653	0.272379	1
EHI_186900	758.022	454.867	583.348	388.684	559.889	406.81	506.233	370.166	546.23	460.774	0.843553	-0.245449	0.272409	1
EHI_017570	27.9738	30.3245	9.54743	36.483	30.5258	48.0619	33.5624	22.8349	26.0822	33.7463	1.29384	0.371664	0.272558	1
EHI_009670	16.3749	20.5136	26.7328	22.4511	10.4235	21.4562	13.9843	13.2202	21.5181	14.7711	0.686448	-0.542778	0.27264	1
EHI_129940	15.0103	16.946	13.3664	12.6287	7.44533	9.44074	13.9843	10.8165	14.4879	10.4217	0.719342	-0.475251	0.272709	1
EHI_151280	62.7705	44.5948	61.1035	68.7564	72.2197	82.3919	76.9139	67.3029	59.3063	74.7071	1.25968	0.333059	0.273031	1
EHI_170120	12.9635	6.24328	2.86423	8.41916	4.4672	4.29124	8.39061	2.40367	7.62254	4.88818	0.64128	-0.640973	0.273055	1
EHI_174610	2.04687	2.67569	0	0	6.70079	0.858249	4.1953	1.20184	1.18064	3.23905	2.74347	1.456	0.273514	1
EHI_069960	8.86975	7.13517	1.90949	8.41916	2.97813	1.7165	6.99217	4.80735	6.58339	4.12354	0.626355	-0.674948	0.273532	1
EHI_054540	5.45831	5.35138	15.2759	19.6447	1.48907	8.58249	8.39061	7.21102	11.4326	6.4183	0.561405	-0.832887	0.273743	1
EHI_131150	54.5831	46.3786	49.6466	42.0958	56.5845	61.7939	46.1483	91.3396	48.176	63.9666	1.32777	0.409003	0.273927	1
EHI_127440	6.1406	3.56759	5.72846	0	3.72266	0	2.79687	1.20184	3.85916	1.93034	0.500198	-0.99943	0.27398	1
EHI_017740	6.1406	3.56759	5.72846	1.40319	6.70079	6.00774	12.5859	8.41286	4.20996	8.42683	2.00164	1.00118	0.274032	1
EHI_035270	66.8643	83.8383	45.8276	101.03	107.213	100.415	92.2967	51.679	74.39	87.9009	1.18162	0.240769	0.27413	1
EHI_020330	213.556	192.65	136.528	183.818	238.25	215.42	247.523	215.129	181.638	229.081	1.26119	0.334789	0.274207	1
EHI_058330	775.762	602.03	514.606	300.283	645.51	253.183	201.375	459.102	548.17	389.792	0.711079	-0.491918	0.274238	1
EHI_049970	22.5155	41.9191	39.1444	44.9022	17.1243	34.33	25.1718	31.2478	37.1203	26.9685	0.726515	-0.460936	0.27468	1
EHI_091450	4.77602	10.7028	7.63794	9.82235	15.6352	5.14949	15.3828	13.2202	8.23477	12.3469	1.49936	0.584351	0.27469	1
EHI_050820	36.1613	30.3245	54.4203	44.9022	25.3141	37.763	47.5468	14.422	41.4521	31.2615	0.75416	-0.407058	0.275025	1
EHI_091490	146.01	213.163	117.433	144.529	183.9	210.271	208.367	174.266	155.284	194.201	1.25062	0.322643	0.27503	1
EHI_011790	55.2654	62.4328	55.3751	71.5628	55.8399	41.196	48.9452	36.0551	61.159	45.5091	0.74411	-0.426411	0.275271	1
EHI_159910	0	5.35138	0.954743	0	0	0	0	0	1.57653	0	0	#DIV/0!	0.275513	1
EHI_077510	2.72915	0.891897	0	0	0	0	0	0	0.905263	0	0	#DIV/0!	0.275686	1
EHI_056100	147.374	100.784	105.022	133.303	135.505	174.225	160.82	145.422	121.621	153.993	1.26617	0.340473	0.275688	1
EHI_056510	3.41144	7.13517	7.63794	4.20958	12.6571	9.44074	5.59374	6.00919	5.59853	8.42518	1.50489	0.589658	0.275739	1
EHI_188050	23.8801	18.7298	16.2306	30.8702	17.1243	17.165	8.39061	16.8257	22.4277	14.8764	0.663304	-0.592257	0.275744	1
EHI_043020	26.6092	13.3785	26.7328	23.8543	10.4235	23.1727	9.78904	21.6331	22.6437	16.2546	0.717841	-0.478263	0.276221	1
EHI_136740	42.9842	0	9.54743	0	0	4.29124	11.1875	0	13.1329	3.86968	0.294655	-1.7629	0.276357	1
EHI_045220	16.3749	14.2703	17.1854	8.41916	6.70079	12.0155	12.5859	9.6147	14.0624	10.2292	0.727414	-0.459151	0.276596	1
EHI_144610	481.013	141.812	89.7458	213.285	246.44	418.826	502.038	389.395	231.464	389.175	1.68136	0.74963	0.276734	1
EHI_025720	3.41144	7.13517	3.81897	8.41916	1.48907	5.14949	2.79687	1.20184	5.69619	2.65932	0.466859	-1.09894	0.27693	1
EHI_169090	31.3853	38.3516	28.6423	25.2575	14.1461	17.165	39.1562	33.6514	30.9091	26.0297	0.842135	-0.247876	0.277303	1
EHI_010150	2.72915	6.24328	0	0	0.744533	0	0	1.20184	2.24311	0.486593	0.216928	-2.20471	0.277327	1
EHI_177540	219.015	156.082	134.619	230.124	276.966	211.129	226.546	171.863	184.96	221.626	1.19824	0.260917	0.277631	1
EHI_192120	12.9635	8.02707	8.59268	7.01596	7.44533	3.433	5.59374	7.21102	9.1498	5.92077	0.647093	-0.627955	0.277754	1
EHI_049760	5.45831	36.5678	10.5022	8.41916	8.18986	1.7165	9.78904	9.6147	15.2368	7.32752	0.480908	-1.05617	0.278045	1
EHI_182890	299.525	282.731	234.867	231.527	412.471	267.774	321.64	289.643	262.162	322.882	1.23161	0.300546	0.278164	1
EHI_040650	68.9111	182.839	232.002	280.639	96.0447	168.217	96.492	118.982	191.098	119.934	0.627605	-0.672072	0.278285	1
EHI_169070	115.989	145.379	90.7005	86.998	131.782	60.9357	74.117	66.1011	109.767	83.234	0.758281	-0.399195	0.278317	1
EHI_000130	45.031	71.3517	66.832	60.3373	68.497	71.2347	86.703	85.3305	60.888	77.9413	1.28008	0.356229	0.278328	1
EHI_066750	2.04687	0	3.81897	0	0.744533	0	0	0	1.46646	0.186133	0.126927	-2.97793	0.278356	1
EHI_083630	10.9166	11.5947	9.54743	8.41916	14.1461	15.4485	16.7812	15.6239	10.1195	15.4999	1.53169	0.615129	0.278528	1
EHI_186720	376.623	413.84	389.535	373.249	549.465	409.385	453.093	471.12	388.312	470.766	1.21234	0.277794	0.278569	1
EHI_088070	60.0414	114.163	168.989	155.754	61.0517	109.856	60.1327	112.973	124.737	86.0032	0.689477	-0.536427	0.278791	1
EHI_005080	17.0572	22.2974	14.3211	22.4511	20.1024	30.897	26.5703	26.4404	19.0317	26.0025	1.36627	0.450245	0.278988	1
EHI_079940	17.0572	15.1622	10.5022	11.2255	2.97813	12.8737	12.5859	12.0184	13.4868	10.114	0.749922	-0.415188	0.279396	1
EHI_192450	498.071	295.218	411.494	512.165	486.18	637.679	545.39	401.414	429.237	517.666	1.20601	0.270246	0.279486	1
EHI_153690	352.061	264.001	314.11	298.88	389.391	405.094	387.366	332.909	307.263	378.69	1.23246	0.301542	0.27957	1
EHI_093850	30.0207	39.2435	43.9182	39.2894	23.0805	30.0387	29.3671	32.4496	38.1179	28.734	0.753818	-0.407711	0.27992	1
EHI_006900	164.432	158.758	100.248	166.98	182.41	215.42	167.812	152.633	147.604	179.569	1.21656	0.282805	0.280097	1
EHI_081380	70.2757	135.568	113.614	172.593	96.7892	82.3919	86.703	98.5507	123.013	91.1087	0.740644	-0.433147	0.280332	1
EHI_027490	70.2757	21.4055	58.2393	11.2255	17.8688	44.6289	18.1797	19.2294	40.2865	24.9767	0.619977	-0.689714	0.280356	1
EHI_157010	0	32.1083	35.3255	23.8543	0	19.7397	18.1797	12.0184	22.822	12.4844	0.547035	-0.870295	0.280506	1
EHI_038800	113.26	198.001	232.957	148.738	134.76	149.335	117.469	139.413	173.239	135.244	0.78068	-0.357197	0.280602	1
EHI_127410	21.1509	35.6759	48.6919	67.3533	12.6571	39.4795	20.9765	37.257	43.218	27.5925	0.638449	-0.647356	0.280962	1
EHI_096250	103.708	140.028	179.492	159.964	99.0228	134.745	88.1014	126.193	145.798	112.016	0.768294	-0.38027	0.2811	1
EHI_007990	113.26	114.163	109.795	151.545	119.87	166.5	194.382	128.597	122.191	152.337	1.24672	0.318134	0.281337	1
EHI_153750	27.9738	23.1893	16.2306	9.82235	9.67892	19.7397	12.5859	18.0276	19.304	15.008	0.777456	-0.363167	0.281452	1
EHI_194630	19.7864	16.946	35.3255	35.0798	11.168	20.598	25.1718	21.6331	26.7844	19.6427	0.733363	-0.4474	0.281611	1
EHI_008710	45.7133	91.8654	145.121	122.078	54.3509	84.1084	71.3202	76.9176	101.194	71.6743	0.708283	-0.497601	0.281631	1
EHI_130060	0	0	0	0	0	1.7165	1.39843	1.20184	0	1.07919	#DIV/0!	#DIV/0!	0.281736	1
EHI_021380	12.2812	24.9731	21.0043	0	0	12.8737	11.1875	13.2202	14.5647	9.32036	0.63993	-0.644015	0.281847	1
EHI_043540	0	0	5.72846	2.80639	0.744533	0	0	0	2.13371	0.186133	0.0872345	-3.51896	0.282081	1
EHI_139400	0.682288	0	0	0	0	2.57475	1.39843	2.40367	0.170572	1.59421	9.34628	3.22439	0.282224	1
EHI_188950	32.7498	34.784	42.9634	29.467	29.0368	22.3145	13.9843	38.4588	34.9911	25.9486	0.741578	-0.43133	0.282569	1
EHI_083420	43.6665	56.1895	41.0539	21.0479	35.7376	30.0387	23.7734	37.257	40.4894	31.7017	0.782961	-0.352988	0.282714	1
EHI_028890	9.55204	15.1622	23.8686	25.2575	8.18986	14.5902	11.1875	14.422	18.4601	12.0974	0.655328	-0.609711	0.282756	1
EHI_133910	0	0	0	0	9.67892	0	0	0	0	2.41973	#DIV/0!	#DIV/0!	0.282865	1
EHI_148150	52.5362	57.9733	55.3751	46.3054	40.2048	41.196	34.9609	49.2753	53.0475	41.4092	0.780607	-0.357332	0.283208	1
EHI_040800	2976.14	5835.68	6131.36	5727.83	3858.17	7157.8	6968.4	7704.98	5167.75	6422.34	1.24277	0.313561	0.283269	1
EHI_148810	92.7912	84.7302	71.6057	82.7884	131.782	89.2579	114.672	76.9176	82.9789	103.157	1.24318	0.314031	0.283395	1
EHI_090410	107.119	141.812	93.5648	124.884	112.424	178.516	131.453	157.441	116.845	144.958	1.24061	0.311044	0.283416	1
EHI_074150	217.65	262.218	448.729	268.01	211.447	258.333	261.507	222.34	299.152	238.407	0.796943	-0.327451	0.283435	1
EHI_078260	122.13	205.136	397.173	301.686	123.592	223.145	153.828	197.101	256.531	174.417	0.679904	-0.556598	0.283458	1
EHI_129830	8.86975	0.891897	6.6832	7.01596	5.21173	10.299	15.3828	10.8165	5.8652	10.4275	1.77786	0.830142	0.283862	1
EHI_002140	42.3019	31.2164	39.1444	46.3054	31.2704	26.6057	37.7577	25.2386	39.742	30.2181	0.760357	-0.395252	0.283881	1
EHI_065790	24.5624	10.7028	19.0949	21.0479	24.5696	30.0387	32.164	18.0276	18.852	26.2	1.38977	0.474849	0.283928	1
EHI_174670	325.452	208.704	182.356	164.174	213.681	166.5	215.359	157.441	220.171	188.245	0.854995	-0.226013	0.284049	1
EHI_024530	252.447	195.325	163.261	259.591	268.032	280.647	278.289	237.964	217.656	266.233	1.22318	0.290639	0.284123	1
EHI_118060	15.0103	16.946	17.1854	14.0319	11.168	10.299	9.78904	12.0184	15.7934	10.8186	0.685007	-0.54581	0.284374	1
EHI_189170	88.6975	94.5411	68.7415	81.3852	58.0735	73.8094	67.1249	69.7066	83.3413	67.1786	0.806066	-0.31103	0.284431	1
EHI_185420	8.18746	8.91897	10.5022	4.20958	5.21173	3.433	8.39061	3.60551	7.95454	5.16021	0.648712	-0.624349	0.28454	1
EHI_124490	19.7864	11.5947	6.6832	5.61277	5.95626	9.44074	8.39061	8.41286	10.9192	8.05012	0.737241	-0.439792	0.284646	1
EHI_124620	34.1144	64.2166	168.989	235.736	43.1829	85.8249	48.9452	62.4955	125.764	60.1121	0.477975	-1.06499	0.284684	1
EHI_004180	44.3487	52.6219	71.6057	63.1437	61.7962	73.8094	79.7108	76.9176	57.93	73.0585	1.26115	0.334741	0.284788	1
EHI_192510	23.1978	18.7298	20.0496	16.8383	13.4016	18.8815	11.1875	12.0184	19.7039	13.8722	0.704035	-0.506281	0.285015	1
EHI_118040	113.26	156.082	172.808	137.513	175.71	178.516	152.429	195.9	144.916	175.639	1.212	0.277395	0.285023	1
EHI_010260	37.5259	8.02707	9.54743	1.40319	7.44533	1.7165	12.5859	8.41286	14.1259	7.54015	0.533782	-0.905676	0.285572	1
EHI_139370	16.3749	16.946	14.3211	28.0639	11.168	12.0155	12.5859	15.6239	18.9265	12.8483	0.678854	-0.558827	0.28573	1
EHI_015440	52.5362	44.5948	57.2846	43.499	51.3728	78.1007	47.5468	79.3213	49.4786	64.0854	1.29521	0.373189	0.285892	1
EHI_010550	25.2447	18.7298	21.9591	22.4511	29.0368	20.598	36.3593	39.6606	22.0962	31.4137	1.42168	0.507596	0.286023	1
EHI_134740	160.338	145.379	207.179	155.754	127.315	146.761	156.625	111.771	167.163	135.618	0.811293	-0.301706	0.286055	1
EHI_141350	228.567	172.136	144.166	147.335	175.71	136.462	142.64	111.771	173.051	141.646	0.81852	-0.288911	0.286249	1
EHI_105060	907.444	1359.25	1544.77	1565.96	2074.27	1412.68	2409.5	861.717	1344.36	1689.54	1.25676	0.329715	0.286257	1
EHI_126960	2.04687	3.56759	0.954743	2.80639	4.4672	5.14949	2.79687	6.00919	2.3439	4.60569	1.96497	0.974508	0.28656	1
EHI_042180	16.3749	11.5947	17.1854	8.41916	11.9125	8.58249	11.1875	4.80735	13.3935	9.12246	0.68111	-0.554041	0.286809	1
EHI_092400	16.3749	11.5947	17.1854	8.41916	11.9125	8.58249	11.1875	4.80735	13.3935	9.12246	0.68111	-0.554041	0.286809	1
EHI_098470	2544.94	2924.53	2364.9	2924.25	2970.69	3337.73	3305.9	3436.05	2689.65	3262.59	1.21302	0.278598	0.286914	1
EHI_004510	2.72915	7.13517	2.86423	2.80639	7.44533	10.299	8.39061	0	3.88374	6.53373	1.68233	0.750462	0.287005	1
EHI_179030	24.5624	24.0812	13.3664	16.8383	11.168	16.3067	20.9765	12.0184	19.7121	15.1174	0.766911	-0.382869	0.28727	1
EHI_139050	45.7133	54.4057	36.2802	33.6766	55.8399	49.7784	60.1327	62.4955	42.519	57.0617	1.34203	0.424415	0.287551	1
EHI_083600	85.9683	98.1086	74.4699	68.7564	93.8111	125.304	100.687	96.147	81.8258	103.987	1.27084	0.345781	0.287616	1
EHI_132370	39.5727	74.9193	77.3341	133.303	39.4602	66.9434	50.3436	55.2845	81.2824	53.008	0.652146	-0.616734	0.287843	1
EHI_187120	62.7705	46.3786	57.2846	54.7245	67.0079	83.2502	68.5233	62.4955	55.2896	70.3192	1.27184	0.346912	0.288395	1
EHI_115390	75.0517	87.4059	100.248	79.982	101.256	120.155	110.476	92.5415	85.6719	106.107	1.23853	0.30863	0.288456	1
EHI_101420	5.45831	5.35138	0	1.40319	10.4235	0	5.59374	14.422	3.05322	7.60981	2.49239	1.31753	0.28865	1
EHI_118750	3706.19	3745.07	2911.96	3945.78	5229.6	3840.66	4135.17	3657.19	3577.25	4215.66	1.17846	0.236905	0.289112	1
EHI_076850	23.1978	9.81086	5.72846	7.01596	8.93439	7.72424	5.59374	8.41286	11.4383	7.66631	0.670233	-0.577265	0.289254	1
EHI_025390	5.45831	9.81086	0.954743	1.40319	12.6571	5.14949	8.39061	4.80735	4.40678	7.75113	1.75891	0.814682	0.28949	1
EHI_109570	83.2392	197.109	130.8	259.591	87.8549	118.438	99.2889	150.23	167.685	113.953	0.679567	-0.557313	0.289578	1
EHI_090370	14.3281	15.1622	21.9591	23.8543	16.3797	10.299	9.78904	12.0184	18.8259	12.1215	0.643875	-0.635148	0.289828	1
EHI_137880	6.1406	5.35138	2.86423	5.61277	8.18986	6.86599	9.78904	9.6147	4.99224	8.6149	1.72566	0.787145	0.289885	1
EHI_123280	75.734	74.0274	68.7415	85.5948	107.957	84.9667	92.2967	87.7341	76.0244	93.2387	1.22643	0.294466	0.289936	1
EHI_028010	5.45831	4.45948	12.4117	5.61277	4.4672	1.7165	5.59374	4.80735	6.98555	4.1462	0.593539	-0.752586	0.289963	1
EHI_169860	51.1716	53.5138	38.1897	64.5469	67.0079	60.9357	65.7264	66.1011	51.8555	64.9428	1.25238	0.324672	0.29012	1
EHI_170390	8.18746	2.67569	1.90949	0	9.67892	4.29124	8.39061	4.80735	3.19316	6.79203	2.12706	1.08886	0.290358	1
EHI_170410	18.4218	18.7298	16.2306	5.61277	14.8907	6.00774	13.9843	8.41286	14.7488	10.8239	0.733886	-0.446372	0.29073	1
EHI_070560	17.0572	24.9731	21.9591	32.2734	19.3578	8.58249	15.3828	24.0367	24.0657	16.84	0.69975	-0.51509	0.290902	1
EHI_169920	8.86975	12.4866	12.4117	2.80639	20.8469	10.299	16.7812	7.21102	9.14359	13.7845	1.50756	0.592219	0.29093	1
EHI_155470	18.4218	36.5678	21.9591	50.5149	43.1829	37.763	25.1718	43.2661	31.8659	37.346	1.17197	0.228939	0.291036	1
EHI_006000	3.41144	0.891897	0.954743	0	0	0.858249	0	0	1.31452	0.214562	0.163225	-2.61507	0.291201	1
EHI_096620	41.6196	99.0005	136.528	145.932	79.665	72.9512	55.9374	68.5047	105.77	69.2646	0.65486	-0.610742	0.29144	1
EHI_082510	14.3281	11.5947	18.1401	25.2575	11.168	9.44074	11.1875	14.422	17.3301	11.5546	0.666735	-0.584815	0.291447	1
EHI_010560	510.352	651.977	483.1	530.407	649.232	734.661	653.069	582.891	543.959	654.963	1.20407	0.267917	0.291612	1
EHI_018000	0	0	0	0	0.744533	0.858249	0	2.40367	0	1.00161	#DIV/0!	#DIV/0!	0.291725	1
EHI_015340	10.2343	10.7028	4.77371	7.01596	9.67892	16.3067	13.9843	12.0184	8.18169	12.9971	1.58856	0.667718	0.291749	1
EHI_001830	36.8436	35.6759	23.8686	23.8543	52.8618	39.4795	30.7656	32.4496	30.0606	38.8891	1.29369	0.371494	0.291783	1
EHI_078410	11.5989	5.35138	10.5022	8.41916	5.95626	4.29124	4.1953	8.41286	8.9679	5.71392	0.637152	-0.65029	0.291872	1
EHI_045300	533.55	505.705	688.369	552.858	422.15	472.895	439.108	550.442	570.121	471.149	0.826402	-0.275084	0.292044	1
EHI_135780	40.9373	23.1893	42.0087	57.5309	40.9493	63.5104	54.539	45.6698	40.9165	51.1671	1.25052	0.322533	0.292531	1
EHI_068670	77.7809	60.649	38.1897	47.7086	75.1978	65.2269	64.328	94.9452	56.082	74.9245	1.33598	0.417898	0.292958	1
EHI_131480	95.5204	92.7573	299.789	384.475	77.4314	165.642	93.6951	128.597	218.135	116.341	0.533344	-0.906861	0.292983	1
EHI_086510	487.836	629.679	680.731	572.503	433.318	472.895	490.851	562.46	592.687	489.881	0.826542	-0.27484	0.29307	1
EHI_156290	6.82288	1.78379	5.72846	0	5.95626	3.433	8.39061	13.2202	3.58378	7.75002	2.16252	1.11272	0.293089	1
EHI_083460	6.1406	9.81086	11.4569	7.01596	4.4672	4.29124	2.79687	9.6147	8.60608	5.2925	0.614972	-0.701407	0.29381	1
EHI_170610	69.5934	41.0272	45.8276	71.5628	63.2853	72.0929	75.5155	82.9268	57.0028	73.4551	1.28862	0.36583	0.293956	1
EHI_048740	289.29	292.542	312.201	370.443	314.193	423.975	406.945	388.193	316.119	383.326	1.2126	0.278106	0.294173	1
EHI_128110	14.3281	13.3785	25.778	15.4351	24.5696	24.031	18.1797	25.2386	17.2299	23.0047	1.33516	0.417012	0.294192	1
EHI_097970	29.3384	27.6488	24.8233	26.6607	13.4016	27.464	19.5781	21.6331	27.1178	20.5192	0.756668	-0.402267	0.294224	1
EHI_049060	13.6458	14.2703	6.6832	7.01596	14.8907	28.3222	12.5859	7.21102	10.4038	15.7525	1.5141	0.598463	0.294336	1
EHI_087610	222.426	164.109	108.841	190.834	250.908	193.106	215.359	185.083	171.552	211.114	1.23061	0.299371	0.294398	1
EHI_159330	222.426	164.109	108.841	190.834	250.908	193.106	215.359	185.083	171.552	211.114	1.23061	0.299371	0.294398	1
EHI_116470	45.7133	35.6759	43.9182	33.6766	36.4821	26.6057	32.164	27.6423	39.746	30.7235	0.772997	-0.371466	0.2947	1
EHI_010030	97.5672	82.9464	65.8772	82.7884	104.235	91.8326	109.078	118.982	82.2948	106.032	1.28844	0.365623	0.294709	1
EHI_143600	22.5155	8.91897	15.2759	15.4351	12.6571	10.299	11.1875	9.6147	15.5364	10.9396	0.704125	-0.506096	0.295271	1
EHI_080890	312.488	450.408	363.757	336.766	388.646	237.735	328.632	212.725	365.855	291.935	0.797952	-0.325626	0.295304	1
EHI_188140	4.77602	1.78379	0.954743	2.80639	1.48907	0	1.39843	1.20184	2.58024	1.02233	0.396218	-1.33564	0.29553	1
EHI_197120	38.2082	42.811	127.936	112.255	31.2704	47.2037	46.1483	78.1194	80.3025	50.6855	0.631181	-0.663873	0.295533	1
EHI_143620	34.7967	95.4329	202.405	305.896	47.6501	114.147	36.3593	97.3488	159.633	73.8763	0.462789	-1.11157	0.295605	1
EHI_024120	5.45831	10.7028	31.5065	21.0479	8.18986	9.44074	9.78904	12.0184	17.1789	9.8595	0.573932	-0.801048	0.295757	1
EHI_035550	32.0676	27.6488	79.2436	63.1437	25.3141	44.6289	36.3593	30.0459	50.5259	34.0871	0.674645	-0.567799	0.295835	1
EHI_098180	22.5155	0	11.4569	0	0	0	0	13.2202	8.49311	3.30505	0.389145	-1.36162	0.295858	1
EHI_033750	32.0676	48.1624	72.5604	64.5469	41.6938	40.3377	47.5468	30.0459	54.3343	39.9061	0.734454	-0.445256	0.295942	1
EHI_065360	2.72915	0.891897	6.6832	4.20958	1.48907	1.7165	2.79687	0	3.62846	1.50061	0.413567	-1.27381	0.296007	1
EHI_169630	20.4687	17.8379	27.6875	35.0798	17.1243	16.3067	18.1797	19.2294	25.2685	17.71	0.700873	-0.512774	0.296112	1
EHI_115310	4.09373	5.35138	3.81897	9.82235	5.95626	12.8737	6.99217	8.41286	5.77161	8.55876	1.48291	0.568428	0.296263	1
EHI_038820	154.197	89.1897	87.8363	88.4011	139.972	142.469	167.812	97.3488	104.906	136.901	1.30498	0.384031	0.296445	1
EHI_129490	7.50517	9.81086	9.54743	7.01596	5.95626	2.57475	1.39843	10.8165	8.46986	5.18649	0.612347	-0.707578	0.296549	1
EHI_122710	61.406	90.9735	122.207	122.078	67.0079	84.1084	68.5233	80.5231	99.1661	75.0407	0.756717	-0.402173	0.296594	1
EHI_092420	53.9008	60.649	74.4699	103.836	61.7962	93.5491	118.867	88.936	73.214	90.7871	1.24002	0.310368	0.296664	1
EHI_165110	35.479	44.5948	63.9678	57.5309	30.5258	45.4872	36.3593	38.4588	50.3931	37.7078	0.748272	-0.418364	0.296789	1
EHI_004050	0	0	0	0	0.744533	1.7165	1.39843	0	0	0.964866	#DIV/0!	#DIV/0!	0.296903	1
EHI_071330	0	0	0	0	0.744533	1.7165	1.39843	0	0	0.964866	#DIV/0!	#DIV/0!	0.296903	1
EHI_073640	144.645	94.5411	130.8	185.221	128.804	181.949	198.578	179.074	138.802	172.101	1.23991	0.31023	0.297067	1
EHI_163640	70.958	86.514	87.8363	77.1756	61.0517	60.0774	60.1327	75.7158	80.621	64.2444	0.796869	-0.327585	0.297153	1
EHI_196540	34.7967	31.2164	28.6423	9.82235	29.0368	10.299	19.5781	21.6331	26.1194	20.1367	0.770948	-0.375294	0.297195	1
EHI_054760	6.1406	8.91897	17.1854	11.2255	5.21173	5.14949	6.99217	10.8165	10.8676	7.04248	0.648025	-0.62588	0.297287	1
EHI_116480	17.0572	9.81086	13.3664	14.0319	4.4672	6.00774	12.5859	19.2294	13.5666	10.5726	0.779308	-0.359734	0.29731	1
EHI_118240	34.1144	23.1893	21.9591	35.0798	37.9712	38.6212	51.7421	22.8349	28.5857	37.7923	1.32207	0.402802	0.297597	1
EHI_081730	12.2812	14.2703	6.6832	12.6287	20.1024	8.58249	22.375	16.8257	11.4659	16.9714	1.48017	0.565759	0.297604	1
EHI_051060	6129.68	21034.5	26851.2	33196.7	11646.7	17426.7	9882.74	13719	21803	13168.8	0.603989	-0.727405	0.297632	1
EHI_058530	0	11.5947	19.0949	37.8862	19.3578	43.7707	50.3436	0	17.1439	28.368	1.6547	0.726569	0.297939	1
EHI_056920	11.5989	20.5136	126.026	32.2734	0	44.6289	15.3828	0	47.603	15.0029	0.315168	-1.66581	0.298129	1
EHI_137700	616.106	505.705	473.552	468.666	736.343	618.798	620.905	534.818	516.008	627.716	1.21649	0.282719	0.298212	1
EHI_191770	321.358	255.974	450.638	352.201	354.398	491.777	444.702	378.579	345.043	417.364	1.2096	0.274529	0.298215	1
EHI_103410	212.192	668.031	875.499	966.8	340.996	580.176	356.601	457.9	680.63	433.918	0.637524	-0.649448	0.298226	1
EHI_091710	0.682288	0.891897	0	1.40319	2.2336	1.7165	4.1953	1.20184	0.744344	2.33681	3.13942	1.6505	0.298518	1
EHI_182770	69.5934	144.487	148.94	181.012	80.4095	96.9821	99.2889	135.808	136.008	103.122	0.758205	-0.39934	0.298919	1
EHI_033700	102.343	91.8654	89.7458	113.659	93.8111	56.6444	96.492	70.9084	99.4033	79.464	0.79941	-0.322992	0.299077	1
EHI_186350	28.6561	41.9191	24.8233	15.4351	23.825	12.0155	32.164	21.6331	27.7084	22.4094	0.808758	-0.30622	0.299211	1
EHI_178830	6.82288	5.35138	13.3664	12.6287	9.67892	15.4485	11.1875	18.0276	9.54235	13.5856	1.42372	0.509663	0.299338	1
EHI_125750	8.18746	11.5947	4.77371	12.6287	16.3797	6.00774	16.7812	15.6239	9.29614	13.6981	1.47353	0.559276	0.299574	1
EHI_042980	153.515	134.676	100.248	185.221	163.797	165.642	162.218	210.322	143.415	175.495	1.22368	0.291231	0.299609	1
EHI_062080	31.3853	19.6217	31.5065	15.4351	31.2704	11.1572	16.7812	7.21102	24.4872	16.605	0.678109	-0.560411	0.299914	1
EHI_201250	455.769	903.491	851.63	1168.86	1417.59	764.7	725.788	956.663	844.937	966.185	1.1435	0.193455	0.299963	1
EHI_137690	36.8436	22.2974	21.9591	22.4511	21.5914	40.3377	51.7421	38.4588	25.8878	38.0325	1.46913	0.554961	0.299999	1
EHI_139040	211.509	200.677	192.858	192.237	228.572	266.057	264.304	229.551	199.32	247.121	1.23982	0.310128	0.300025	1
EHI_184570	8.86975	10.7028	42.9634	36.483	9.67892	18.0232	11.1875	13.2202	24.7547	13.0275	0.526261	-0.926149	0.300218	1
EHI_006040	27.2915	22.2974	12.4117	23.8543	14.8907	18.0232	12.5859	16.8257	21.4637	15.5814	0.72594	-0.462077	0.300243	1
EHI_175410	70.2757	57.9733	57.2846	61.7405	87.8549	79.8172	71.3202	68.5047	61.8185	76.8742	1.24355	0.314461	0.300276	1
EHI_051580	139.187	129.325	152.759	147.335	168.264	211.988	166.414	134.606	142.151	170.318	1.19814	0.260801	0.300765	1
EHI_179070	0.682288	0.891897	0.954743	0	2.2336	1.7165	5.59374	0	0.632232	2.38596	3.77387	1.91604	0.300832	1
EHI_077490	34.1144	37.4597	44.8729	54.7245	20.8469	34.33	48.9452	30.0459	42.7929	33.542	0.783822	-0.351402	0.300843	1
EHI_081390	43.6665	24.9731	25.778	22.4511	29.0368	21.4562	12.5859	25.2386	29.2172	22.0794	0.755698	-0.404117	0.300859	1
EHI_188240	48.4425	16.0541	42.9634	33.6766	32.0149	18.0232	23.7734	36.0551	35.2842	27.4667	0.778442	-0.361339	0.301051	1
EHI_121720	7.50517	8.91897	10.5022	9.82235	18.6133	9.44074	8.39061	14.422	9.18716	12.7167	1.38418	0.46903	0.301582	1
EHI_056470	2.04687	2.67569	1.90949	0	2.2336	4.29124	6.99217	3.60551	1.65801	4.28063	2.58179	1.36837	0.301735	1
EHI_025890	311.124	191.758	235.821	158.561	217.404	160.493	195.781	199.505	224.316	193.295	0.861711	-0.214724	0.301935	1
EHI_045280	66.8643	55.2976	77.3341	67.3533	47.6501	55.7862	53.1405	55.2845	66.7123	52.9653	0.793936	-0.332905	0.301973	1
EHI_065370	4.09373	11.5947	14.3211	16.8383	4.4672	6.86599	9.78904	8.41286	11.712	7.38377	0.630447	-0.665552	0.302183	1
EHI_118720	96.885	70.4598	101.203	92.6107	108.702	127.879	90.8983	114.175	90.2896	110.413	1.22288	0.290284	0.302396	1
EHI_198900	5.45831	4.45948	5.72846	7.01596	3.72266	2.57475	1.39843	3.60551	5.66555	2.82534	0.498687	-1.00379	0.302661	1
EHI_063680	4.09373	3.56759	0.954743	0	3.72266	5.14949	5.59374	6.00919	2.15401	5.11877	2.37639	1.24877	0.302752	1
EHI_185240	171.937	263.11	623.447	665.113	195.812	363.039	225.148	233.156	430.902	254.289	0.590132	-0.76089	0.302806	1
EHI_044670	2.04687	0	0	0	1.48907	1.7165	4.1953	2.40367	0.511716	2.45114	4.79003	2.26003	0.302927	1
EHI_131130	217.65	240.812	153.714	166.98	250.163	248.892	199.976	264.404	194.789	240.859	1.23651	0.306277	0.303428	1
EHI_151590	6.82288	4.45948	0.954743	1.40319	3.72266	0.858249	0	1.20184	3.41008	1.44569	0.423946	-1.23805	0.30357	1
EHI_126050	21.1509	12.4866	22.9138	15.4351	11.168	10.299	15.3828	18.0276	17.9966	13.7193	0.762329	-0.391515	0.303847	1
EHI_039350	178.76	231.893	235.821	253.978	254.63	264.341	274.093	283.634	225.113	269.174	1.19573	0.257892	0.303855	1
EHI_198610	153.515	162.325	182.356	179.609	237.506	192.248	201.375	170.661	169.451	200.447	1.18292	0.242354	0.303954	1
EHI_137060	1.36458	0	0.954743	0	1.48907	1.7165	1.39843	4.80735	0.57983	2.35284	4.05781	2.0207	0.304094	1
EHI_010110	19.1041	17.8379	14.3211	5.61277	14.1461	4.29124	12.5859	12.0184	14.219	10.7604	0.756764	-0.402085	0.304138	1
EHI_050660	38.8904	34.784	89.7458	74.3692	26.0586	57.5027	33.5624	45.6698	59.4474	40.6984	0.684612	-0.546641	0.304296	1
EHI_049170	20.4687	16.0541	20.0496	15.4351	12.6571	9.44074	15.3828	16.8257	18.0019	13.5766	0.754176	-0.407028	0.304543	1
EHI_194380	4.09373	3.56759	2.86423	2.80639	5.21173	7.72424	6.99217	4.80735	3.33298	6.18387	1.85536	0.891697	0.304694	1
EHI_000650	13.6458	24.0812	18.1401	14.0319	10.4235	13.732	11.1875	14.422	17.4748	12.4412	0.711955	-0.490142	0.304701	1
EHI_117610	24.5624	11.5947	17.1854	16.8383	15.6352	12.8737	9.78904	10.8165	17.5452	12.2786	0.699829	-0.514926	0.304831	1
EHI_153290	114.624	121.298	113.614	99.6267	145.184	139.036	139.843	133.404	112.291	139.367	1.24112	0.311647	0.304928	1
EHI_181530	27.2915	68.676	112.66	99.6267	44.672	60.9357	37.7577	56.4864	77.0635	49.9629	0.648335	-0.625189	0.304999	1
EHI_152040	28.6561	51.73	31.5065	56.1277	52.8618	44.6289	54.539	54.0827	42.0051	51.5281	1.22671	0.294795	0.305369	1
EHI_104430	19.1041	54.4057	70.6509	68.7564	27.5477	46.3454	30.7656	39.6606	53.2293	36.0798	0.677819	-0.561028	0.305385	1
EHI_179310	76.4163	113.271	95.4743	61.7405	107.957	121.871	88.1014	111.771	86.7255	107.425	1.23868	0.308805	0.305551	1
EHI_101630	107.802	45.4867	45.8276	43.499	39.4602	53.2114	54.539	50.4772	60.6537	49.4219	0.814821	-0.295444	0.305697	1
EHI_044720	8.18746	16.0541	9.54743	12.6287	6.70079	9.44074	8.39061	4.80735	11.6044	7.33487	0.632075	-0.661833	0.305761	1
EHI_155630	12.9635	4.45948	19.0949	12.6287	4.4672	9.44074	8.39061	12.0184	12.2866	8.57923	0.698257	-0.51817	0.305796	1
EHI_091690	4.77602	1.78379	2.86423	4.20958	9.67892	2.57475	5.59374	6.00919	3.4084	5.96415	1.74984	0.80722	0.30593	1
EHI_126540	0	0	1.90949	2.80639	0	0	0	0	1.17897	0	0	#DIV/0!	0.30612	1
EHI_092730	61.406	86.514	79.2436	68.7564	102.001	96.1239	74.117	82.9268	73.98	88.7922	1.20022	0.263297	0.306477	1
EHI_117870	24.5624	8.91897	15.2759	2.80639	8.93439	8.58249	13.9843	4.80735	12.8909	9.07714	0.704151	-0.506043	0.307185	1
EHI_127090	36.1613	36.5678	35.3255	40.6926	40.2048	17.165	30.7656	21.6331	37.1868	27.4421	0.737953	-0.438399	0.307349	1
EHI_049360	1.36458	0.891897	0.954743	1.40319	4.4672	3.433	1.39843	1.20184	1.1536	2.62512	2.27558	1.18624	0.307498	1
EHI_148980	6.1406	8.91897	16.2306	8.41916	6.70079	3.433	8.39061	7.21102	9.92734	6.43386	0.648095	-0.625723	0.307681	1
EHI_043440	3.41144	3.56759	1.90949	1.40319	2.97813	0	0	0	2.57293	0.744533	0.289372	-1.789	0.308742	1
EHI_178670	73.0049	103.46	85.9268	88.4011	96.0447	121.871	107.679	104.56	87.6982	107.539	1.22624	0.294239	0.308764	1
EHI_135450	85.2861	72.2436	51.5561	74.3692	78.9205	101.273	86.703	93.7433	70.8638	90.16	1.2723	0.34744	0.308839	1
EHI_023360	605.872	1008.74	851.63	832.093	926.199	1067.66	802.702	1057.62	824.583	963.545	1.16852	0.224687	0.309375	1
EHI_197410	36.1613	42.811	41.0539	46.3054	55.8399	47.2037	54.539	50.4772	41.5829	52.0149	1.25087	0.322936	0.309407	1
EHI_090400	625.658	821.437	1356.69	1170.26	813.03	702.906	707.608	850.901	993.512	768.611	0.773631	-0.370283	0.309555	1
EHI_130710	12.2812	8.02707	9.54743	11.2255	8.93439	6.00774	4.1953	6.00919	10.2703	6.28666	0.61212	-0.708115	0.309629	1
EHI_068710	36.8436	31.2164	20.0496	19.6447	37.9712	30.0387	44.7499	39.6606	26.9386	38.1051	1.41452	0.500311	0.309686	1
EHI_182810	171.254	217.623	129.845	99.6267	163.797	90.9744	127.258	128.597	154.587	127.656	0.825789	-0.276155	0.309731	1
EHI_014250	51.1716	41.9191	33.416	49.1117	30.5258	29.1805	41.953	40.8625	43.9046	35.6305	0.811542	-0.301262	0.309938	1
EHI_061750	4.77602	1.78379	0	0	0	0	1.39843	1.20184	1.63995	0.650068	0.396394	-1.33499	0.310026	1
EHI_194870	11.5989	17.8379	63.013	58.9341	12.6571	28.3222	18.1797	21.6331	37.846	20.198	0.533689	-0.905928	0.310051	1
EHI_048620	51.1716	90.9735	80.1984	152.948	87.8549	133.029	102.086	115.376	93.8229	109.586	1.16801	0.224057	0.310081	1
EHI_184790	0	1.78379	1.90949	2.80639	3.72266	0	6.99217	3.60551	1.62492	3.58009	2.20324	1.13963	0.310181	1
EHI_174990	24.5624	24.9731	9.54743	2.80639	13.4016	6.86599	6.99217	14.422	15.4723	10.4205	0.67349	-0.570272	0.310264	1
EHI_143810	10.2343	8.91897	6.6832	4.20958	14.1461	12.0155	15.3828	6.00919	7.51152	11.8884	1.58269	0.662378	0.310379	1
EHI_124610	117.354	100.784	108.841	119.271	129.549	132.17	163.617	133.404	111.562	139.685	1.25208	0.324325	0.310445	1
EHI_105350	96.885	90.9735	38.1897	70.1596	96.7892	99.5569	93.6951	88.936	74.0519	94.7443	1.27943	0.355502	0.310753	1
EHI_069250	58.6768	50.8381	24.8233	78.5788	90.0885	42.9124	61.5311	69.7066	53.2293	66.0596	1.24104	0.31155	0.310831	1
EHI_119770	7.50517	5.35138	2.86423	14.0319	10.4235	13.732	5.59374	10.8165	7.43818	10.1414	1.36343	0.44724	0.310903	1
EHI_189470	14.3281	14.2703	15.2759	9.82235	19.3578	18.8815	13.9843	24.0367	13.4242	19.0651	1.42021	0.506103	0.310941	1
EHI_046650	231.978	311.272	764.749	669.323	232.294	392.22	321.64	361.753	494.33	326.977	0.661454	-0.596288	0.310945	1
EHI_150490	1584.27	5983.74	10095.4	10115.6	2614.05	6191.41	2827.63	4431.17	6944.77	4016.07	0.578287	-0.790143	0.310993	1
EHI_050790	15.6926	28.5407	39.1444	51.9181	20.8469	22.3145	16.7812	30.0459	33.824	22.4971	0.665124	-0.588305	0.311075	1
EHI_196960	7.50517	8.02707	1.90949	11.2255	11.9125	12.0155	11.1875	6.00919	7.16682	10.2812	1.43455	0.5206	0.311303	1
EHI_135050	20.4687	7.13517	14.3211	19.6447	17.8688	18.0232	26.5703	26.4404	15.3924	22.2257	1.44394	0.530007	0.311386	1
EHI_141860	92.1089	111.487	120.298	140.319	130.293	159.634	128.656	126.193	116.053	136.194	1.17355	0.230878	0.311506	1
EHI_126860	3.41144	3.56759	3.81897	4.20958	2.97813	8.58249	5.59374	9.6147	3.75189	6.69226	1.7837	0.834875	0.311509	1
EHI_151330	8.18746	18.7298	11.4569	12.6287	14.1461	16.3067	22.375	20.4312	12.7507	18.3148	1.43637	0.522427	0.311531	1
EHI_028920	0	8.91897	8.59268	0	0	0	6.99217	0	4.37791	1.74804	0.399287	-1.3245	0.311599	1
EHI_138770	3515.83	5164.97	5014.31	5434.57	4926.57	6773.3	4887.53	5403.46	4782.42	5497.72	1.14957	0.201092	0.311611	1
EHI_120300	51.1716	23.1893	21.0043	29.467	29.7813	16.3067	26.5703	27.6423	31.2081	25.0751	0.803482	-0.315662	0.311737	1
EHI_023600	99.6141	205.136	225.319	239.946	123.592	174.225	109.078	167.055	192.504	143.488	0.745375	-0.423962	0.311856	1
EHI_182490	10.2343	10.7028	2.86423	2.80639	7.44533	0	4.1953	4.80735	6.65193	4.112	0.618166	-0.693933	0.311884	1
EHI_146810	4.09373	22.2974	0	0	0	0	6.99217	0	6.59779	1.74804	0.264944	-1.91624	0.312267	1
EHI_095180	437.347	337.137	558.524	454.634	542.02	540.697	485.257	561.258	446.911	532.308	1.19108	0.252274	0.312387	1
EHI_057840	17.7395	18.7298	23.8686	32.2734	11.9125	18.0232	23.7734	13.2202	23.1528	16.7323	0.722691	-0.46855	0.31261	1
EHI_008580	12.2812	4.45948	5.72846	7.01596	8.18986	1.7165	2.79687	4.80735	7.37127	4.37764	0.593879	-0.751759	0.312619	1
EHI_062520	12.2812	4.45948	5.72846	7.01596	8.18986	1.7165	2.79687	4.80735	7.37127	4.37764	0.593879	-0.751759	0.312619	1
EHI_152730	77.7809	101.676	239.64	117.868	85.6213	94.4074	90.8983	103.358	134.241	93.5712	0.697037	-0.520693	0.31286	1
EHI_010750	38.2082	78.4869	66.832	65.9501	46.161	34.33	62.9296	55.2845	62.3693	49.6763	0.796486	-0.328279	0.312972	1
EHI_087850	12.9635	33.0002	46.7824	23.8543	25.3141	15.4485	16.7812	21.6331	29.1501	19.7942	0.679045	-0.558421	0.312989	1
EHI_152940	17.7395	28.5407	64.9225	95.4171	21.5914	36.9047	20.9765	28.8441	51.6549	27.0792	0.524232	-0.931722	0.313265	1
EHI_110830	69.5934	94.5411	88.7911	101.03	96.7892	112.431	110.476	109.367	88.4889	107.266	1.2122	0.277623	0.313321	1
EHI_134980	15.0103	25.865	66.832	89.8043	16.3797	30.0387	18.1797	39.6606	49.3779	26.0647	0.527861	-0.92177	0.313699	1
EHI_021560	364.342	387.083	411.494	263.8	358.12	269.49	216.757	325.698	356.68	292.516	0.820109	-0.286112	0.314124	1
EHI_111770	211.509	110.595	121.252	63.1437	99.7674	107.281	110.476	105.762	126.625	105.822	0.835708	-0.258929	0.314274	1
EHI_124310	18.4218	41.0272	25.778	19.6447	23.825	22.3145	13.9843	13.2202	26.2179	18.336	0.699369	-0.515874	0.314416	1
EHI_110150	15.6926	15.1622	14.3211	18.2415	24.5696	21.4562	20.9765	16.8257	15.8544	20.957	1.32184	0.402552	0.314538	1
EHI_026400	74.3694	55.2976	63.013	81.3852	93.8111	77.2424	97.8904	68.5047	68.5163	84.3622	1.23127	0.300149	0.314609	1
EHI_025710	26.6092	16.946	26.7328	25.2575	33.504	24.8892	29.3671	39.6606	23.8864	31.8552	1.33361	0.415342	0.314688	1
EHI_062830	30.0207	31.2164	36.2802	21.0479	25.3141	13.732	26.5703	28.8441	29.6413	23.6151	0.796696	-0.327898	0.314803	1
EHI_167090	156.244	121.298	100.248	109.449	150.396	151.052	170.609	151.432	121.81	155.872	1.27963	0.355732	0.314837	1
EHI_095200	99.6141	69.5679	109.795	96.8203	98.2783	69.5182	43.3515	74.5139	93.9494	71.4155	0.760148	-0.395648	0.314908	1
EHI_182760	10.2343	7.13517	21.9591	11.2255	7.44533	6.86599	8.39061	12.0184	12.6385	8.68008	0.686795	-0.542049	0.315176	1
EHI_035560	19.7864	8.02707	6.6832	5.61277	5.95626	7.72424	4.1953	10.8165	10.0274	7.17309	0.715352	-0.483275	0.315423	1
EHI_165350	1507.86	3327.67	3297.68	3136.14	1928.34	2426.27	2278.05	2390.45	2817.34	2255.78	0.800678	-0.320706	0.315506	1
EHI_170020	28.6561	49.0543	59.194	43.499	31.2704	31.7552	29.3671	45.6698	45.1009	34.5156	0.765299	-0.385905	0.31573	1
EHI_183520	38.2082	48.1624	80.1984	56.1277	41.6938	40.3377	32.164	55.2845	55.6742	42.37	0.761035	-0.393964	0.315843	1
EHI_017150	8.18746	0	0	0	0	0	0	0	2.04687	0	0	#DIV/0!	0.31612	1
EHI_143120	22.5155	15.1622	27.6875	15.4351	11.168	15.4485	13.9843	21.6331	20.2001	15.5585	0.770217	-0.376662	0.31615	1
EHI_081670	38.2082	24.9731	30.5518	21.0479	27.5477	20.598	25.1718	15.6239	28.6952	22.2353	0.77488	-0.367956	0.316474	1
EHI_146180	549.242	562.787	643.496	587.938	574.779	884.855	722.991	626.157	585.866	702.195	1.19856	0.261302	0.316522	1
EHI_030600	37.5259	30.3245	39.1444	50.5149	41.6938	48.0619	55.9374	55.2845	39.3774	50.2444	1.27597	0.351594	0.316552	1
EHI_093350	11.5989	13.3785	28.6423	5.61277	4.4672	12.0155	11.1875	13.2202	14.8081	10.2226	0.690338	-0.534625	0.31697	1
EHI_050760	361.613	416.516	394.309	467.263	469.8	498.643	542.593	436.267	409.925	486.826	1.1876	0.248045	0.317001	1
EHI_045230	1.36458	0	0.954743	0	1.48907	4.29124	0	2.40367	0.57983	2.046	3.52861	1.8191	0.31706	1
EHI_044950	3.41144	0	0	0	0	7.72424	13.9843	0	0.852861	5.42715	6.36346	2.66981	0.317164	1
EHI_151760	10.2343	5.35138	7.63794	8.41916	6.70079	2.57475	6.99217	3.60551	7.9107	4.96831	0.628049	-0.671051	0.317384	1
EHI_138320	36.8436	33.8921	26.7328	8.41916	28.2922	15.4485	12.5859	22.8349	26.4719	19.7904	0.7476	-0.419662	0.317453	1
EHI_193520	4.77602	0.891897	2.86423	2.80639	0	0	4.1953	2.40367	2.83463	1.64974	0.581996	-0.780919	0.317813	1
EHI_096310	11.5989	22.2974	6.6832	8.41916	11.9125	5.14949	5.59374	9.6147	12.2497	8.06761	0.658599	-0.602529	0.318027	1
EHI_009690	20.4687	15.1622	25.778	23.8543	8.18986	21.4562	15.3828	18.0276	21.3158	15.7641	0.73955	-0.43528	0.318257	1
EHI_193070	28.6561	41.9191	25.778	23.8543	20.8469	19.7397	23.7734	31.2478	30.0519	23.902	0.795356	-0.330328	0.318384	1
EHI_031370	34.1144	49.0543	60.1488	57.5309	32.7594	37.763	32.164	50.4772	50.2121	38.2909	0.762583	-0.391034	0.318404	1
EHI_009590	76.4163	121.298	288.332	276.429	74.4533	172.508	75.5155	134.606	190.619	114.271	0.599472	-0.738236	0.318416	1
EHI_182990	429.159	494.111	295.97	416.748	445.231	449.722	506.233	636.974	408.997	509.54	1.24583	0.317105	0.318689	1
EHI_188730	429.159	494.111	295.97	416.748	445.231	449.722	506.233	636.974	408.997	509.54	1.24583	0.317105	0.318689	1
EHI_151220	70.2757	62.4328	90.7005	127.691	67.7525	145.902	121.664	93.7433	87.7749	107.265	1.22205	0.289306	0.318764	1
EHI_054820	10.9166	0	12.4117	0	0	0	11.1875	0	5.83207	2.79687	0.479567	-1.06019	0.319034	1
EHI_098820	53.2185	23.1893	32.4612	40.6926	26.8032	34.33	26.5703	30.0459	37.3904	29.4373	0.787296	-0.345021	0.319096	1
EHI_170310	37.5259	45.4867	50.6014	64.5469	38.7157	31.7552	44.7499	34.8533	49.5402	37.5185	0.757335	-0.400997	0.319215	1
EHI_050780	41.6196	55.2976	42.0087	47.7086	46.9056	68.6599	72.7186	50.4772	46.6586	59.6903	1.2793	0.355354	0.319493	1
EHI_070230	12.2812	13.3785	15.2759	12.6287	9.67892	9.44074	9.78904	7.21102	13.3911	9.02993	0.674325	-0.568484	0.320092	1
EHI_081780	1.36458	0.891897	2.86423	0	2.97813	1.7165	4.1953	4.80735	1.28018	3.42432	2.67488	1.41948	0.320213	1
EHI_127040	23.8801	38.3516	52.5108	79.982	17.8688	47.2037	32.164	27.6423	48.6811	31.2197	0.64131	-0.640906	0.32034	1
EHI_010070	456.451	503.03	674.048	639.856	596.371	740.669	618.108	700.671	568.346	663.955	1.16822	0.224315	0.320414	1
EHI_015220	0	0	2.86423	1.40319	0	0	0	0	1.06686	0	0	#DIV/0!	0.3206	1
EHI_146200	34.1144	23.1893	31.5065	19.6447	30.5258	45.4872	29.3671	40.8625	27.1137	36.5607	1.34842	0.431268	0.32066	1
EHI_197320	75.0517	43.7029	31.5065	37.8862	40.9493	38.6212	43.3515	34.8533	47.0368	39.4438	0.838573	-0.253992	0.320776	1
EHI_038900	26.6092	16.946	18.1401	11.2255	22.336	5.14949	9.78904	16.8257	18.2302	13.5251	0.741903	-0.430698	0.320794	1
EHI_176150	59.3591	42.811	63.013	49.1117	33.504	35.1882	53.1405	60.0919	53.5737	45.4811	0.848945	-0.236257	0.321017	1
EHI_153350	36.1613	62.4328	70.6509	54.7245	40.9493	48.9202	54.539	27.6423	55.9924	43.0127	0.768188	-0.380469	0.321102	1
EHI_187280	41.6196	69.5679	210.998	225.914	56.5845	102.132	43.3515	86.5323	137.025	72.15	0.526546	-0.925368	0.321238	1
EHI_145990	11.5989	13.3785	8.59268	12.6287	11.168	6.00774	5.59374	6.00919	11.5497	7.19466	0.622931	-0.682855	0.321241	1
EHI_159840	105.755	98.1086	105.976	105.239	92.322	72.0929	100.687	73.3121	103.77	84.6036	0.815301	-0.294596	0.321352	1
EHI_112870	201.957	317.515	240.595	328.347	342.485	302.962	289.476	317.285	272.104	313.052	1.15049	0.202246	0.321377	1
EHI_153030	42.3019	52.6219	49.6466	49.1117	45.4165	36.0465	40.5546	24.0367	48.4205	36.5136	0.754093	-0.407186	0.321474	1
EHI_093750	38.2082	20.5136	15.2759	18.2415	29.7813	31.7552	30.7656	39.6606	23.0598	32.9907	1.43066	0.516679	0.321729	1
EHI_021430	12.2812	8.91897	17.1854	5.61277	15.6352	20.598	18.1797	9.6147	10.9996	16.0069	1.45523	0.541244	0.321835	1
EHI_178930	14.3281	10.7028	4.77371	12.6287	3.72266	6.00774	8.39061	13.2202	10.6083	7.83531	0.7386	-0.437134	0.321962	1
EHI_153560	10.2343	10.7028	8.59268	11.2255	11.9125	17.165	15.3828	14.422	10.1888	14.7206	1.44478	0.530847	0.322256	1
EHI_008610	184.9	126.649	174.718	127.691	155.607	109.856	107.679	132.202	153.489	126.336	0.823094	-0.280872	0.322329	1
EHI_151930	40.255	75.8112	84.9721	53.3213	62.5407	43.7707	51.7421	34.8533	63.5899	48.2267	0.758402	-0.398966	0.322359	1
EHI_183190	12.9635	15.1622	27.6875	12.6287	15.6352	12.8737	9.78904	7.21102	17.1105	11.3772	0.664928	-0.58873	0.322797	1
EHI_036390	0	0.891897	1.90949	1.40319	0	0	0	0	1.05114	0	0	#DIV/0!	0.322829	1
EHI_172620	75.734	56.1895	38.1897	26.6607	70.7306	65.2269	76.9139	55.2845	49.1935	67.039	1.36276	0.446534	0.322848	1
EHI_148330	26.6092	27.6488	35.3255	35.0798	39.4602	45.4872	29.3671	38.4588	31.1658	38.1933	1.22549	0.293356	0.323085	1
EHI_038850	5.45831	3.56759	2.86423	2.80639	5.95626	5.14949	8.39061	8.41286	3.67413	6.97731	1.89904	0.925269	0.323291	1
EHI_048290	5.45831	3.56759	2.86423	2.80639	5.95626	5.14949	8.39061	8.41286	3.67413	6.97731	1.89904	0.925269	0.323291	1
EHI_069590	227.202	144.487	117.433	122.078	212.936	175.941	181.797	212.725	152.8	195.85	1.28174	0.358102	0.323329	1
EHI_158570	69.5934	88.2978	73.5152	63.1437	87.8549	87.5414	95.0936	102.156	73.6375	93.1615	1.26514	0.339293	0.323332	1
EHI_006750	15.0103	32.1083	42.0087	57.5309	27.5477	26.6057	15.3828	20.4312	36.6646	22.4919	0.61345	-0.704983	0.323336	1
EHI_021320	6.1406	1.78379	0	1.40319	8.18986	4.29124	4.1953	2.40367	2.3319	4.77002	2.04556	1.03249	0.323614	1
EHI_012450	0	0	0	0	1.48907	1.7165	0	0	0	0.801391	#DIV/0!	#DIV/0!	0.324322	1
EHI_197240	0	0	0	0	1.48907	1.7165	0	0	0	0.801391	#DIV/0!	#DIV/0!	0.324322	1
EHI_049290	9.55204	10.7028	2.86423	4.20958	14.1461	9.44074	12.5859	7.21102	6.83215	10.8459	1.58749	0.666745	0.324459	1
EHI_153490	45.031	123.082	181.401	141.722	64.7743	106.423	97.8904	75.7158	122.809	86.2009	0.701909	-0.510643	0.324464	1
EHI_109940	51.1716	45.4867	43.9182	37.8862	43.9274	30.897	33.5624	31.2478	44.6157	34.9086	0.78243	-0.353966	0.324512	1
EHI_183510	91.4266	172.136	302.653	290.461	102.001	190.531	130.054	161.046	214.169	145.908	0.681275	-0.55369	0.325059	1
EHI_013070	2.04687	3.56759	8.59268	1.40319	5.21173	10.299	5.59374	4.80735	3.90258	6.47795	1.65991	0.731109	0.325229	1
EHI_024690	24.5624	33.0002	35.3255	30.8702	25.3141	36.9047	65.7264	42.0643	30.9396	42.5024	1.37372	0.458091	0.325306	1
EHI_148420	6.1406	11.5947	7.63794	12.6287	8.93439	12.8737	15.3828	18.0276	9.50048	13.8046	1.45304	0.539078	0.325643	1
EHI_123020	0	7.13517	4.77371	4.20958	2.2336	1.7165	0	2.40367	4.02962	1.58844	0.394192	-1.34303	0.32565	1
EHI_185410	49.8071	70.4598	142.257	155.754	57.329	81.5337	61.5311	78.1194	104.569	69.6283	0.665857	-0.586716	0.325712	1
EHI_009440	6.1406	5.35138	4.77371	2.80639	5.21173	10.299	11.1875	7.21102	4.76802	8.4773	1.77795	0.830216	0.326135	1
EHI_078170	78.4632	85.6221	147.985	119.271	82.6431	96.9821	69.9217	81.7249	107.835	82.818	0.768003	-0.380815	0.326227	1
EHI_184470	3661.84	2601.66	1051.17	2322.28	3992.18	2791.03	2805.26	2743.79	2409.24	3083.07	1.27968	0.355788	0.326276	1
EHI_153010	20.4687	20.5136	21.0043	36.483	16.3797	46.3454	29.3671	32.4496	24.6174	31.1355	1.26477	0.338881	0.326381	1
EHI_141110	36.1613	55.2976	122.207	116.465	40.9493	70.3764	47.5468	55.2845	82.5327	53.5393	0.648703	-0.624369	0.327005	1
EHI_070120	10.9166	4.45948	6.6832	7.01596	11.9125	8.58249	19.5781	7.21102	7.26881	11.821	1.62627	0.701564	0.327257	1
EHI_181160	4.09373	0.891897	1.90949	0	5.21173	3.433	5.59374	2.40367	1.72378	4.16053	2.41361	1.27119	0.327341	1
EHI_188080	30.0207	29.4326	36.2802	19.6447	32.7594	17.165	15.3828	19.2294	28.8445	21.1341	0.732691	-0.448723	0.32737	1
EHI_174920	19.1041	16.0541	15.2759	11.2255	10.4235	16.3067	5.59374	10.8165	15.4149	10.7851	0.699655	-0.515285	0.327424	1
EHI_169590	14.3281	3.56759	8.59268	12.6287	5.21173	6.86599	1.39843	12.0184	9.77927	6.37363	0.65175	-0.61761	0.327469	1
EHI_152280	104.39	230.109	249.188	227.317	214.425	249.75	215.359	252.386	202.751	232.98	1.14909	0.200497	0.327562	1
EHI_006670	2269.29	1880.12	1901.85	2569.25	2594.7	2708.63	2464.04	2299.12	2155.13	2516.62	1.16774	0.223716	0.327624	1
EHI_189480	9.55204	9.81086	5.72846	11.2255	13.4016	12.8737	12.5859	13.2202	9.07922	13.0204	1.43408	0.520128	0.32767	1
EHI_004620	1.36458	0.891897	2.86423	5.61277	3.72266	3.433	8.39061	3.60551	2.68337	4.78794	1.7843	0.835362	0.327939	1
EHI_094100	1287.48	1252.22	858.314	1244.63	1425.78	1306.25	1506.11	1380.91	1160.66	1404.77	1.21031	0.275381	0.328242	1
EHI_031510	10.9166	14.2703	18.1401	11.2255	13.4016	19.7397	18.1797	26.4404	13.6382	19.4403	1.42544	0.511406	0.32851	1
EHI_105090	8.18746	8.02707	9.54743	7.01596	5.95626	4.29124	9.78904	1.20184	8.19448	5.3096	0.647948	-0.62605	0.328729	1
EHI_085040	11.5989	10.7028	5.72846	5.61277	10.4235	18.8815	12.5859	9.6147	8.41072	12.8764	1.53095	0.614426	0.329137	1
EHI_073990	16.3749	13.3785	13.3664	14.0319	9.67892	10.299	9.78904	10.8165	14.2879	10.1459	0.710101	-0.493903	0.329194	1
EHI_083250	962.027	1699.96	2642.73	2476.64	1155.51	1437.57	1328.51	1872.46	1945.34	1448.51	0.744609	-0.425445	0.329298	1
EHI_102050	9.55204	12.4866	6.6832	15.4351	13.4016	13.732	22.375	13.2202	11.0392	15.6822	1.42059	0.506487	0.329361	1
EHI_073480	6.1406	8.02707	4.77371	2.80639	3.72266	3.433	2.79687	2.40367	5.43694	3.08905	0.56816	-0.815632	0.329363	1
EHI_155420	115.307	141.812	126.026	143.126	152.629	117.58	160.82	218.734	131.568	162.441	1.23466	0.304112	0.329486	1
EHI_128590	2.72915	7.13517	4.77371	8.41916	6.70079	6.00774	8.39061	14.422	5.7643	8.8803	1.54057	0.623463	0.329489	1
EHI_156370	18.4218	21.4055	40.0992	25.2575	11.9125	17.165	22.375	31.2478	26.296	20.6751	0.786244	-0.346952	0.329561	1
EHI_177030	11.5989	2.67569	2.86423	0	4.4672	0	0	1.20184	4.28471	1.41726	0.330771	-1.59609	0.329788	1
EHI_159790	45.031	42.811	46.7824	32.2734	49.1392	48.0619	55.9374	68.5047	41.7245	55.4108	1.32802	0.409273	0.329969	1
EHI_189860	100.979	85.6221	71.6057	75.7724	72.9642	103.848	132.851	137.009	83.4947	111.668	1.33743	0.419463	0.329974	1
EHI_177520	445.534	431.678	400.037	499.537	525.64	543.272	511.827	522.799	444.197	525.885	1.1839	0.243548	0.330023	1
EHI_097490	155.562	78.4869	171.854	44.9022	86.3658	72.9512	125.859	75.7158	112.701	90.223	0.800551	-0.320935	0.330276	1
EHI_177300	36.1613	64.2166	116.479	124.884	32.7594	73.8094	39.1562	76.9176	85.4351	55.6607	0.651496	-0.618172	0.331001	1
EHI_194560	81.1923	120.406	102.157	78.5788	69.2415	76.3842	86.703	86.5323	95.5837	79.7152	0.833984	-0.261908	0.331115	1
EHI_088220	101.661	150.731	327.477	275.026	92.322	181.949	121.664	188.688	213.723	146.156	0.683855	-0.548239	0.331249	1
EHI_041900	42.3019	57.9733	39.1444	40.6926	63.2853	54.9279	50.3436	55.2845	45.0281	55.9603	1.24279	0.313581	0.331742	1
EHI_175420	15.0103	29.4326	32.4612	30.8702	18.6133	20.598	25.1718	13.2202	26.9436	19.4008	0.720053	-0.473824	0.33175	1
EHI_104490	87.3329	57.9733	70.6509	39.2894	61.7962	44.6289	55.9374	54.0827	63.8116	54.1113	0.847985	-0.237889	0.331796	1
EHI_004580	20.4687	19.6217	11.4569	25.2575	26.0586	31.7552	22.375	16.8257	19.2012	24.2536	1.26313	0.337005	0.331913	1
EHI_186320	12.2812	23.1893	25.778	25.2575	16.3797	18.0232	16.7812	7.21102	21.6265	14.5988	0.675042	-0.566951	0.331947	1
EHI_045530	7.50517	15.1622	72.5604	19.6447	7.44533	12.8737	22.375	13.2202	28.7181	13.9786	0.48675	-1.03875	0.332256	1
EHI_099260	37.5259	26.7569	29.597	40.6926	25.3141	27.464	19.5781	28.8441	33.6431	25.3001	0.752014	-0.411169	0.332506	1
EHI_030090	6.82288	8.02707	2.86423	8.41916	14.1461	6.00774	4.1953	13.2202	6.53333	9.39234	1.4376	0.523666	0.332706	1
EHI_114350	126.223	142.703	140.347	161.367	154.863	170.792	173.406	188.688	142.66	171.937	1.20522	0.269298	0.332789	1
EHI_079290	12.9635	6.24328	10.5022	2.80639	6.70079	5.14949	2.79687	7.21102	8.12883	5.46455	0.672243	-0.572946	0.333048	1
EHI_125630	92.1089	132.001	69.6962	65.9501	112.424	121.013	88.1014	126.193	89.939	111.933	1.24454	0.315617	0.333054	1
EHI_135000	15.6926	8.02707	15.2759	9.82235	10.4235	7.72424	8.39061	7.21102	12.2045	8.43733	0.691331	-0.532552	0.333083	1
EHI_158550	683.653	1845.33	972.883	1943.42	965.659	847.092	860.037	1172.99	1361.32	961.445	0.706258	-0.501733	0.333215	1
EHI_117960	179.442	153.406	197.632	155.754	205.491	238.593	202.773	180.276	171.559	206.783	1.20532	0.269418	0.333226	1
EHI_198710	4.09373	1.78379	0.954743	7.01596	4.4672	6.00774	8.39061	4.80735	3.46206	5.91822	1.70945	0.773535	0.333407	1
EHI_152710	61.406	29.4326	59.194	22.4511	37.9712	26.6057	39.1562	39.6606	43.1209	35.8484	0.831346	-0.266478	0.333499	1
EHI_051020	53.9008	103.46	79.2436	112.255	80.4095	107.281	97.8904	129.798	87.215	103.845	1.19068	0.251782	0.333591	1
EHI_045920	51.8539	32.1083	95.4743	19.6447	47.6501	25.7475	27.9687	26.4404	49.7703	31.9517	0.641983	-0.639393	0.333593	1
EHI_119280	10.9166	8.91897	7.63794	8.41916	14.1461	17.165	9.78904	9.6147	8.97317	12.6787	1.41296	0.498718	0.333716	1
EHI_098310	12.9635	16.946	17.1854	16.8383	10.4235	13.732	12.5859	7.21102	15.9833	10.9881	0.687473	-0.540624	0.333722	1
EHI_151370	48.4425	62.4328	52.5108	50.5149	49.1392	84.1084	60.1327	75.7158	53.4753	67.274	1.25804	0.331178	0.333727	1
EHI_196410	75.734	149.839	216.727	238.543	113.169	142.469	85.3045	123.789	170.21	116.183	0.682584	-0.550921	0.333797	1
EHI_030440	23.8801	17.8379	17.1854	22.4511	12.6571	17.165	22.375	9.6147	20.3386	15.4529	0.759782	-0.396342	0.333929	1
EHI_085680	8.18746	20.5136	25.778	36.483	17.8688	14.5902	12.5859	9.6147	22.7405	13.6649	0.600905	-0.734791	0.334034	1
EHI_036910	4.09373	3.56759	3.81897	2.80639	2.97813	0	2.79687	1.20184	3.57167	1.74421	0.488346	-1.03402	0.334243	1
EHI_148940	17.0572	22.2974	20.0496	16.8383	29.0368	21.4562	23.7734	26.4404	19.0606	25.1767	1.32087	0.401493	0.334309	1
EHI_030480	20.4687	16.0541	15.2759	26.6607	22.336	30.897	26.5703	21.6331	19.6148	25.3591	1.29285	0.370557	0.334446	1
EHI_118270	3187.65	2235.99	1700.4	1206.75	3673.52	2203.13	2715.76	2359.21	2082.69	2737.9	1.3146	0.394621	0.334499	1
EHI_138000	77.7809	120.406	81.1531	95.4171	121.359	115.005	111.875	98.5507	93.6893	111.697	1.19221	0.25364	0.334726	1
EHI_187230	153.515	112.379	79.2436	102.433	131.782	163.067	128.656	139.413	111.893	140.73	1.25772	0.330811	0.335065	1
EHI_059640	5.45831	2.67569	1.90949	4.20958	2.2336	0.858249	1.39843	2.40367	3.56327	1.72349	0.483683	-1.04787	0.335112	1
EHI_023210	23.1978	46.3786	43.9182	44.9022	37.2266	60.9357	46.1483	48.0735	39.5992	48.096	1.21457	0.280447	0.335242	1
EHI_159570	13.6458	11.5947	13.3664	0	17.8688	7.72424	16.7812	20.4312	9.65171	15.7014	1.6268	0.702035	0.335266	1
EHI_083260	100.979	190.866	165.17	158.561	156.352	214.562	213.961	144.22	153.894	182.274	1.18441	0.24417	0.335268	1
EHI_106260	100.296	115.947	316.975	322.734	81.1541	193.106	100.687	153.835	213.988	132.196	0.617771	-0.694855	0.335383	1
EHI_190870	47.7602	73.1355	61.1035	75.7724	35.7376	57.5027	48.9452	62.4955	64.4429	51.1703	0.79404	-0.332716	0.335469	1
EHI_169600	10.9166	15.1622	8.59268	7.01596	16.3797	17.165	6.99217	18.0276	10.4219	14.6411	1.40484	0.49041	0.335593	1
EHI_104390	952.475	2394.74	2891.92	2733.42	1539.69	2026.33	1279.57	1555.18	2243.14	1600.19	0.713372	-0.487274	0.335629	1
EHI_011520	8.18746	2.67569	9.54743	11.2255	3.72266	6.86599	2.79687	4.80735	7.90903	4.54822	0.575067	-0.798199	0.335673	1
EHI_148440	27.2915	54.4057	50.6014	25.2575	29.7813	36.0465	20.9765	33.6514	39.389	30.1139	0.764526	-0.387362	0.335713	1
EHI_155290	77.7809	153.406	312.201	419.555	99.0228	164.784	142.64	167.055	240.736	143.376	0.595573	-0.74765	0.33577	1
EHI_129780	12.9635	15.1622	4.77371	8.41916	11.9125	5.14949	6.99217	2.40367	10.3296	6.61447	0.640338	-0.643095	0.335773	1
EHI_027690	63.4528	59.7571	48.6919	39.2894	90.833	59.2192	64.328	48.0735	52.7978	65.6134	1.24273	0.313513	0.336451	1
EHI_114800	23.8801	11.5947	5.72846	12.6287	8.18986	11.1572	16.7812	2.40367	13.458	9.633	0.715783	-0.482406	0.336619	1
EHI_110330	7.50517	8.91897	1.90949	8.41916	9.67892	9.44074	12.5859	9.6147	6.6882	10.3301	1.54452	0.627161	0.336636	1
EHI_020470	22.5155	18.7298	0	22.4511	21.5914	46.3454	46.1483	0	15.9241	28.5213	1.79108	0.840828	0.336775	1
EHI_019150	0.682288	1.78379	0.954743	2.80639	0.744533	0	0	0	1.5568	0.186133	0.119561	-3.06418	0.336907	1
[truncated: 6,115 more rows]
